# Supplementary material for: Parental experiences orchestrate locust egg hatching synchrony by regulating nuclear export of precursor miRNA
Source: Nat Commun. 2024 May 21;15:4328. doi: 10.1038/s41467-024-48658-7 (PMC11109280; doi:10.1038/s41467-024-48658-7)
Supplement: Supplementary file 4 — Supplementary Data 1 [file 41467_2024_48658_MOESM4_ESM.xlsx]

## Sheet: Sheet1
Primer name	Sequence (5’ to 3’)
Amplification of Ptbp1 and Foxn1
Ptbp1-F	ATCAAGTGCTGAACTCCTTCCA
Ptbp1-R	GCGCGATCGTCTGTTGTTAG
Foxn1-F	GTAGACTTGGATGGTGCGTTGG
Foxn1-R	CTCTGCCTTGAAGAGCCACTGTC
Amplification of pri-miR-276
pri-miR-276-F	GACAAACACAATGCGAACTTTC
pri-miR-276-R	GCGGAGCGAGAAGAAGAAGAAG
Amplification of promoter
Sequence 1-F	GGCATCTGGACTAAACTCAAG
Sequence 2-F	GTGCTGAACGAGACTGAG
Sequence 3-F	TACCGCAACCAGTCACTA
Promoter-R	TTCGTTACAAGCCCGAGATAC
Verification of the mutated Xpo5 sequence
Xpo5-KO-F	CCATCGTCAGACATTTTGGCCTTC
Xpo5-KO-R	CTTCGAGGGCTAATGACATATAGTC
qPCR
U6-F	GCGGAGCGAGAAGAAGAAGAAG
fly-U27-F	CTGATGACAAACCAATAGACAAG
fly-U27-R	CAGTCAAAAATGTTAGCAACACA
human-U47-F	CCAATGATGTAATGATTCTGCC
human-U47-R	ACCTCAGAATCAAAATGGAACG
18S-F	ATGCAAACAGAGTCCCGACCAGA
18S-R	GCGCAGAACCTACCATCGACAG
fly-18S-F	GACCGAACTTGATTATTTAGAGGAA
human-18S-F	CAAGACGGACCAGAGCGAAA
human-18S-R	GGCGGGTCATGGGAATAAC
miR-276-F	ACACTCCAGCTGGGTAGGAACTTCATACCG
pri-miR-276-F	AGAAGGCGATACACTCGATGCT
pri-miR-276-R	CCGTGCTCTTGGATTTGCCATC
pre-miR-276-F	GAGTTCCTACGTGTGTTGTTATAG
locmi04258-F	GCCGAGTCACCAATGTGCTTGT
locmi04258-R	GCGTCTGGTCCGTCTTGAGTTC
locmi07033-F	AGCCCACTGAGCCCTGTTACAA
locmi07033-R	CCGTGAGCACCACCACTACCAA
locmi09143-F	GCTATGAATGGCTCGGGATGGT
locmi09143-R	GCACTTGTTGGTTTGGAGGTCT
locmi11736-F	TGGAAATGATGGATGCATCTGGA
locmi11736-R	GGCTAAGCTCCCAGCATCAA
locmi15119-F	TCTGGTGGTGGAGTAGGTGGTG
locmi15119-R	GGTAGTGGTGGAGCAGGATGGT
locmi17101-F	TGTCAGTGGAACGGAGCAACCT
locmi17101-R	GTGTACGAACGCTGCCAGGAAG
locmi07450-F	GGTGCGTTGGGTTCTTCGGATG
locmi07450-R	CGGTGCCTGAGGAACAGTCACA
locmi05129-F	CAGAGCCAACCAGAGCACTCAC
locmi05129-R	GGTTCAAGGCCAAGCTGTCGT
locmi02189-F	GCCCAGAAGACGAAGCTGACAG
locmi02189-R	TGCAGCGACATGGAGTTGAAGG
locmi13158-F	TCCACTTCAACCGCTACCTGAC
locmi13158-R	CGTCGGGCTTGGACTTGTTCT
locmi02544-F	GAGCAGTTGCAGCCTATTTCCA
locmi02544-R	CCAGAATGTCCGCCTTCTCCAG
rp49-F	CGCTACAAGAAGCTTAAGAGGTCAT
rp49-R	CCTACGGCGCACTCTGTTG
pre-miR-13a-F	GCTGCACTGTGTTCGTCAAAG
pre-miR-13a-R	CTGTGATATGACAACAACACAC
pre-miR-2a-F	GCTGGTTTGTCATAGAGTTGT
pre-miR-2a-R	GCTGGCTGTGATAGCGC
pre-miR-100-F	GATCCGAACTTGTGTCTGAG
pre-miR-100-R	CTGGCGACTTAGACCCATAG
pre-miR-92-F	GTCCGTGACTTGTGGCAGTA
pre-miR-92-R	CAAGTGCAATATTCGGCCATC
pre-miR-305-F	CATCAGGTGCTCTGGTGTGA
pre-miR-305-R	CAATTGCACTCCAACAGGTG
pre-miR-34-F	GTGGTTAGCTGGTTGTGTGG
pre-miR-34-R	CGCAAGGCAGTGCGGATAG
pre-miR-14-F	GAAACAGGCUAUGACUCUGUGA
pre-miR-8-F	TGATTGTGATTTCTAATACTGTCAGG
fly-pre-miR-276-F	ACACTCCAGCTGGGTGTTCATTATAAACTCG
fly-actin-F	ACTTCTGCTGGAAGGTGGAC
fly-actin-R	ATCCGCAAGGATCTGTATGC
fly-Heph-F	CGGCGGACTGATGAACACCAAT
fly-Heph-R	GGGCAGTGCGTTGTTGTATCCA
fly-Jumu-F	GGCGAGTTGGAACAGCAATACG
fly-Jumu-R	CGGTTGACCAGCGGCATCTT
dsRNA synthesis
dsGfp-F	CACAAGTTCAGCGTGTCCG
dsGfp-R	GTTCACCTTGATGCCGTTC
dslocmi04258-F	GCGGATGTGTGCTGCTTGTCA
dslocmi04258-R	TGGAGCGTTGGTGATGGTGGAT
dslocmi07033-F	CCTGCCTTTGGTAGTGGTGGTG
dslocmi07033-R	ATGGTCTGGATGCCTCCTTGGA
dslocmi09143-F	CGACCTGAAGATGCGGAGAAG
dslocmi09143-R	TGCCTTGTTGTTGTTGCTTGGA
dslocmi11736-F	CACCACTCCCATAGTCCAAC
dslocmi11736-R	TGCTGAGATGCCGAAGGACA
dslocmi15119-F	CACGCAGTAACAGCACGACAC
dslocmi15119-R	AGTGGTAGTGGTGGAGCAGGAT
dslocmi17101-F	GCAGCAGAGTGCCTTCTACAGA
dslocmi17101-R	CATTCGGACCATTGCGGTAGGA
dslocmi07450-F	CTGGCATGTTGGGTGGTAGTGA
dslocmi07450-R	TCTGCCTTGAAGAGCCACTGTC
dslocmi02189-F	CCAAGATCCTGAACCGCTACCA
dslocmi02189-R	CCTGTTGCTGAACCACACCTG
dslocmi02544-F	ACCGCCTCAACCAGATGGACAA
dslocmi02544-R	TCGGAAGCCTTCGTGGTGATGA
dsfly-Heph-F	TCAAGGGCAAGAACCAGGCTTT
dsfly-Heph-R	CGACAATCACACGGAGCACAGT
dsfly-Jumu-F	AGAGGAAGACGAGGAGGAGGAC
dsfly-Jumu-R	GGATGCTGCTGCGGCTGTAT
gRNA sequence for Xpo5 knock out
gRNA	CAACGTGTTCCAGGATCTGAAGG
