# Supplementary material for: Parental experiences orchestrate locust egg hatching synchrony by regulating nuclear export of precursor miRNA
Source: Nat Commun. 2024 May 21;15:4328. doi: 10.1038/s41467-024-48658-7 (PMC11109280; doi:10.1038/s41467-024-48658-7)
Supplement: Supplementary file 5 — Supplementary Data 2 [file 41467_2024_48658_MOESM5_ESM.xlsx]

## Sheet: Sheet1
Oligos name	Sequence (5' to 3')
in situ fluorescence hybridization
pre-miR-276	ACTATAACAACACACGTAGG
NC	TGCTTAATCTGATAATAGCA
RNA pull-down
pre-miR-276	AGCAGCGAGGUAUAGAGUUCCUACGUGUGUUGUUAUAGUAGGAACUUCAUACCGUGCUCUUG
NC	UCCGCUCAUUCUGCCGGUUGUUAUGCUAUUAUCAGAUUAAGCAUCACAACCUCCUAGAAAGAGUAGAUC
EMSA
WT probe	GCTTGATTCTCACCGCACTAACAAC
Mut probe	GCTTGATTCCAGAATCACTAACAAC
