# Supplementary material for: Parental experiences orchestrate locust egg hatching synchrony by regulating nuclear export of precursor miRNA
Source: Nat Commun. 2024 May 21;15:4328. doi: 10.1038/s41467-024-48658-7 (PMC11109280; doi:10.1038/s41467-024-48658-7)
Supplement: Supplementary file 6 — Supplementary Data 3 [file 41467_2024_48658_MOESM6_ESM.xlsx]

## Sheet: Sheet1
Reagents	Catalog number	Company name	Country
Trizol	Cat. 15596-026	Invitrogen	USA
miRcute miRNA First-Strand cDNA Synthesis Kit	Cat. KR211	Tiangen	China
FastQuant First-Strand cDNA Synthesis Kit	Cat. YR116	Tiangen	China
miRcute Plus miRNA qPCR Detection Kit	Cat. FP411	Tiangen	China
Real Master-Mix (SYBR Green) Kit	Cat. FP209	Tiangen	China
Protease inhibitor	Cat. 1860932	Thermo Fisher	USA
Rnasin	Cat. N2518	Promega	USA
Enhanced Immunostaining Permeabilization Buffer	Cat. P0097	Beyotime	China
Biotin-labeled anti-DIG antibody	Cat. MK1030	BOSTER	China
Alexa Fluor™ 594-conjugated streptomycin	Cat. S11227	Invitrogen	USA
Hoechst	Cat. H3570	Thermo Fisher	USA
T-PER tissue protein extraction reagent	Cat. 78510	Thermo Fisher	USA
PierceTM Magnetic RNA-Protein Pull-Down Kit	Cat. 20164	Thermo Fisher	USA
T7 RiboMAX Expression RNAi System	Cat. P1320	Promega	USA
Lipofectamine 3000	Cat. L3000015	Invitrogen	USA
SDS running buffer	Cat. BE6262	EASYBIO	China
Polyvinylidene difluoride (PVDF) membranes	Cat. IPVH00010	Millipore	Germany
1× transfer buffer	Cat. 8006-6006	Tanon	China
SuperSignal West Femto Substrate Kit	Cat. 1859623	Thermo Fisher	USA
LA Taq DNA polymerase	Cat. RR900	TAKARA	Japan
pcDNA3.1(+) vector	Cat. V79020	Invitrogen	USA
pAc5.1/V5-His B vector	Cat. V4110-20	Invitrogen	USA
pGL4.10 vector	Cat. E665A	Promega	USA
Dual-Glo Luciferase Assay System	Cat. E1910	Promega	USA
LightShift Chemiluminescent EMSA Kit	Cat. 20148	Thermo Fisher	USA
Nuclear and Cytoplasmic Protein Extraction Kit	Cat. P0027	Beyotime	China
Nylon membrane	Cat. AM10102	Thermo Fisher	USA
Immunoprecipitation Assay Kit	Cat. 10007D	Thermo Fisher	USA
RNA Immunoprecipitation Kit	Cat. Bes5101	BersinBio	China
Anti-XPO5 antibody for locust	Cat. A3813	Abclonal	China
Anti-XPO5 antibody for HEK 293T cells	Cat. ab57491	Abcam	USA
Anti-FOXN1 antibody	Cat. 66337-1-Ig	Proteintech	China
Anti-Prd antibody	Cat. 51036-2-AP	Proteintech	China
Anti-H3 antibody	Cat. BE3015	EASYBIO	China
Anti-Tubulin antibody	Cat. BE0025	EASYBIO	China
Anti-rabbit IgG secondary antibody	Cat. BE0101	EASYBIO	China
Anti-mouse IgG secondary antibody	Cat. BE0102	EASYBIO	China
Alexa Fluor 488 goat anti-rabbit IgG	Cat. A11034	Invitrogen	USA
Alexa Fluor 546 goat anti-mouse IgG	Cat. A11003	Invitrogen	USA
