# Supplementary material for: Parental experiences orchestrate locust egg hatching synchrony by regulating nuclear export of precursor miRNA
Source: Nat Commun. 2024 May 21;15:4328. doi: 10.1038/s41467-024-48658-7 (PMC11109280; doi:10.1038/s41467-024-48658-7)
Supplement: Supplementary file 8 — Source Data [file 41467_2024_48658_MOESM8_ESM.xlsx]

## Sheet: Fig.1
Fig. 1b					Fig. 1d										Fig. 1e				Fig. 1f				Fig. 1g					Fig. 1h					Fig. 1j
G	S				blank	NC	pri-miR-276								G	S			G	S			G	S				G	S				G	S
8.05564	4.59479				1.38634	0.574858	15.3618								0.7168	0.5389			0.00172168	0.00161931			0.857584	0.519345				0.277852	0.089946				1.34483	1.17668
5.1337	4.02782				1.13389	0.503924	23.4461								0.3154	0.8012			0.000947297	0.000657143			0.992626	1.12256				0.178014	0.001101				1.42722	1.07433
7.21	5.16941				0.779855	0.366346	10.938								0.3128	0.5187			0.00162399	0.00171576			0.814939	0.550323				0.242715	0.056554				1.10321	0.99368
6.86852	4.31691				0.914641	0.75853	18.5234								0.2933	0.1182			0.00109141	0.00124313			1.15383	0.637465				0.333108	0.000758				1.19558	1.12267
4.85678	5.73582				0.785279	0.774468	10.135								0.5344	0.3063			0.000752671	0.00171518			1.18102	0.610621					0.000726				1.34128	1.1266
															0.2187	0.5904																	1.23678	1.09393
																																	1.27018	1.04449
																																		0.970289
Column B	S					blank	NC	pri-miR-276							Column B	S			Column B	S			Column B	S				Column B	S					1.14386
vs.	vs.				Number of values	5	5	5							vs.	vs.			vs.	vs.			vs.	vs.				vs.	vs.					1.09918
Column A	G														Column A	G			Column A	G			Column A	G				Column A	G
					Minimum	0.7799	0.3663	10.14
Unpaired t test					25% Percentile	0.7826	0.4351	10.54							Unpaired t test				Unpaired t test				Mann Whitney test					Mann Whitney test					Column B	S
P value	0.0428				Median	0.9146	0.5749	15.36							P value	0.5303			P value	0.5749			P value	0.05				P value	0.0159				vs.	vs.
P value summary	*				75% Percentile	1.26	0.7665	20.98							P value summary	ns			P value summary	ns			Exact or approximate P value?	Exact				Exact or approximate P value?	Exact				Column A	G
Significantly different (P < 0.05)?	Yes				Maximum	1.386	0.7745	23.45							Significantly different (P < 0.05)?	No			Significantly different (P < 0.05)?	No			P value summary	*				P value summary	*
t, df	t=2.406, df=8														t, df	t=0.6500, df=10			t, df	t=0.5846, df=8			Significantly different (P < 0.05)?	Yes				Significantly different (P < 0.05)?	Yes				Unpaired t test
					Mean	1	0.5956	15.68															Sum of ranks in column A,B	37 , 18				Sum of ranks in column A,B	30 , 15				P value	0.0004
					Std. Deviation	0.2593	0.1732	5.517															Mann-Whitney U	3				Mann-Whitney U	0				P value summary	***
How big is the difference?					Std. Error of Mean	0.116	0.07744	2.467							How big is the difference?				How big is the difference?				How big is the difference?					Difference between medians					Significantly different (P < 0.05)?	Yes
Mean of column A	6.425														Mean of column A	0.3986			Mean of column A	0.001227			Median of column A	0.9926, n=5				Median of column A	0.2603, n=4				One- or two-tailed P value?	Two-tailed
Mean of column B	4.769				Lower 95% CI	0.678	0.3806	8.831							Mean of column B	0.479			Mean of column B	0.00139			Median of column B	0.6106, n=5				Median of column B	0.001101, n=5				t, df	t=4.528, df=15
Difference between means (B - A) ± SEM	-1.656 ± 0.6884				Upper 95% CI	1.322	0.8106	22.53							Difference between means (B - A) ± SEM	0.08038 ± 0.1237			Difference between means (B - A) ± SEM	0.0001626 ± 0.0002781			Difference: Actual	-0.382				Difference: Actual	-0.2592
95% confidence interval	-3.243 to -0.06853														95% confidence interval	-0.1952 to 0.3559			95% confidence interval	-0.0004788 to 0.0008040			Difference: Hodges-Lehmann	-0.3382				Difference: Hodges-Lehmann	-0.2418				How big is the difference?
R squared (eta squared)	0.4197														R squared (eta squared)	0.04054			R squared (eta squared)	0.04097			96.83% CI of difference	-0.6307 to 0.1299				96.83% CI of difference	-0.3324 to -0.1215				Mean of column A	1.274
					Tukey's multiple comparisons test	Mean Diff.	95.00% CI of diff.	Significant?	Summary	Adjusted P Value													Exact or approximate CI?	Exact				Exact or approximate CI?	Exact				Mean of column B	1.085
Effect size	Cohen's d				blank vs. NC	0.4044	-4.978 to 5.787	No	ns	0.9781	A-B				Effect size	Cohen's d			Effect size	Cohen's d													Difference between means (B - A) ± SEM	-0.1896 ± 0.04187
	1.22925				blank vs. pri-miR-276	-14.68	-20.06 to -9.298	Yes	****	<0.0001	A-C					-0.385609				-0.385005			Effect size	Cohen's d				Effect size	Cohen's d				95% confidence interval	-0.2788 to -0.1003
					NC vs. pri-miR-276	-15.09	-20.47 to -9.703	Yes	****	<0.0001	B-C													1.20907					1.75505				R squared (eta squared)	0.5775
																																	Effect size	Cohen's d
					Test details	Mean 1	Mean 2	Mean Diff.	SE of diff.	n1	n2	q	DF																					1.49334
					blank vs. NC	1	0.5956	0.4044	2.018	5	5	0.2834	12
Normality test					blank vs. pri-miR-276	1	15.68	-14.68	2.018	5	5	10.29	12
Shapiro-Wilk test					NC vs. pri-miR-276	0.5956	15.68	-15.09	2.018	5	5	10.57	12		Shapiro-Wilk test				Shapiro-Wilk test				Shapiro-Wilk test					Shapiro-Wilk test					Shapiro-Wilk test
W	0.9084	0.9569													W	0.8492	0.9635		W	0.9002	0.812		W	0.8927	0.7274			W	0.998	0.7735			W	0.9833	0.9519
P value	0.4578	0.7863													P value	0.1552	0.8461		P value	0.4112	0.1011		P value	0.371	0.0181			P value	0.9937	0.0484			P value	0.974	0.6906
Passed normality test (alpha=0.05)?	Yes	Yes			ANOVA summary										Passed normality test (alpha=0.05)?	Yes	Yes		Passed normality test (alpha=0.05)?	Yes	Yes		Passed normality test (alpha=0.05)?	Yes	No			Passed normality test (alpha=0.05)?	Yes	No			Passed normality test (alpha=0.05)?	Yes	Yes
P value summary	ns	ns			F	36.3									P value summary	ns	ns		P value summary	ns	ns		P value summary	ns	*			P value summary	ns	*			P value summary	ns	ns
					P value	<0.0001
					P value summary	****
					Significant diff. among means (P < 0.05)?	Yes
					R square	0.8581
					ANOVA table	SS	DF	MS	F (DFn, DFd)	P value
					Treatment (between columns)	738.8	2	369.4	F (2, 12) = 36.30	P<0.0001
					Residual (within columns)	122.1	12	10.18
					Total	860.9	14
					Model comparison	SS	DF	Probability it is correct
					Null H. All population means identical	860.9	14	0.001442%
					Alternative H: Distinct population means	122.1	12	100%
					Ratio of probabilities			0
					Difference in AICc			22.29
					effect size	etaSquared( anova )
					eta.sq		eta.sq.part
					0.858144		0.858144

## Sheet: Fig. 2
Fig. 2c															Fig. 2d															Fig. 2e															Fig. 2f
dsGfp	dsPtbp1		dsGfp	dsCelf1		dsGfp	dsElavl3		dsGfp	dsCpeb1		dsGfp	dshnRNP M		dsGfp	dsPtbp1		dsGfp	dsCelf1		dsGfp	dsElavl3		dsGfp	dsCpeb1		dsGfp	dshnRNP M		dsGfp	dsPtbp1		dsGfp	dsCelf1		dsGfp	dsElavl3		dsGfp	dsCpeb1		dsGfp	dshnRNP M		dsGfp	dsPtbp1		dsGfp	dsCelf1
1.03053	0.603817		0.66441	1.13627		0.875049	0.633948		0.869744	0.610754		0.602919	0.963902		1.1675	0.990037		1.1026	0.811639		0.576536	1.766		0.619306	1.94359		1.06352	0.904727		0.972206	0.458798		1.30388	0.92492		0.874464	1.64886		0.840097	1.54609		1.06352	0.904727		0.873262	0.656935		1.09051	1.05
1.15267	0.750382		0.499365	1.48963		1.3542	0.534935		1.34598	0.800328		0.453149	0.487711		1.12391	1.11768		0.620214	1.32848		1.56969	2.57663		1.68614	2.21718		0.598227	0.420975		1.08234	0.841186		0.828807	1.17166		1.31628	2.8808		1.26455	1.61175		0.598227	0.420975		1.04375	0.837499		1.23232	0.813
0.931298	1.0229		1.13627	1.78587		0.718189	1.05149		0.900415	0.634487		1.13479	1.2308		1.6594	0.927771		0.624043	1.08729		1.16917	0.446114		1.27785	0.716344		0.952733	0.720089		0.954154	0.811326		0.739611	1.73308		1.13012	0.940481		0.840097	0.961679		0.952733	0.720089		1.07828	0.672626		1.09295	1.47
0.984733	1.09924		1.25053	1.4981		0.905908	0.439044		1.13971	0.581827		1.49386	1.67819		0.448319	0.952677		0.987749	1.94487		1.18961	0.838268		0.531715	0.475898		0.779173	1.11521		1.01944	0.85992		1.06894	1.88056		0.874464	0.715226		0.773047	0.721278		0.779173	1.11521		1.19451	0.764982		0.997966	0.892
0.900763	1		1.44943	0.72154		1.14666	0.487149		0.744149	1.17582		1.31528	0.238095		0.600872	1.38543		1.66539	1.19832		0.494994	0.47155		0.884985	1.08577		1.60635	0.620384		0.971866	0.922478		1.05877	1.21133		0.804671	0.838842		1.28221	1.03787		1.60635	0.620384		0.810195	0.685905		0.586265	0.932
Column B	dsPtbp1		Column B	dsCelf1		Column B	dsElavl3		Column B	dsCpeb1		Column B	dshnRNP M		Column B	dsPtbp1		Column B	dsCelf1		Column B	dsElavl3		Column B	dsCpeb1		Column B	dshnRNP M		Column B	dsPtbp1		Column B	dsCelf1		Column B	dsElavl3		Column B	dsCpeb1		Column B	dshnRNP M		Column B	dsPtbp1		Column B	dsCelf1
vs.	vs.		vs.	vs.		vs.	vs.		vs.	vs.		vs.	vs.		vs.	vs.		vs.	vs.		vs.	vs.		vs.	vs.		vs.	vs.		vs.	vs.		vs.	vs.		vs.	vs.		vs.	vs.		vs.	vs.		vs.	vs.		vs.	vs.
Column A	dsGfp		Column A	dsGfp		Column A	dsGfp		Column A	dsGfp		Column A	dsGfp		Column A	dsGfp		Column A	dsGfp		Column A	dsGfp		Column A	dsGfp		Column A	dsGfp		Column A	dsGfp		Column A	dsGfp		Column A	dsGfp		Column A	dsGfp		Column A	dsGfp		Column A	dsGfp		Column A	dsGfp
Unpaired t test			Unpaired t test			Unpaired t test			Unpaired t test			Unpaired t test			Unpaired t test			Unpaired t test			Unpaired t test			Unpaired t test			Unpaired t test			Mann Whitney test			Unpaired t test			Unpaired t test			Mann Whitney test			Unpaired t test			Unpaired t test			Unpaired t test
P value	0.3408		P value	0.2391		P value	0.0461		P value	0.1593		P value	0.8125		P value	0.7565		P value	0.3379		P value	0.647		P value	0.4954		P value	0.2755		P value	0.0079		P value	0.0996		P value	0.3573		P value	0.5159		P value	0.2755		P value	0.0075		P value	0.8493
P value summary	ns		P value summary	ns		P value summary	*		P value summary	ns		P value summary	ns		P value summary	ns		P value summary	ns		P value summary	ns		P value summary	ns		P value summary	ns		Exact or approximate P value?	Exact		P value summary	ns		P value summary	ns		Exact or approximate P value?	Exact		P value summary	ns		P value summary	**		P value summary	ns
Significantly different (P < 0.05)?	No		Significantly different (P < 0.05)?	No		Significantly different (P < 0.05)?	Yes		Significantly different (P < 0.05)?	No		Significantly different (P < 0.05)?	No		Significantly different (P < 0.05)?	No		Significantly different (P < 0.05)?	No		Significantly different (P < 0.05)?	No		Significantly different (P < 0.05)?	No		Significantly different (P < 0.05)?	No		P value summary	**		Significantly different (P < 0.05)?	No		Significantly different (P < 0.05)?	No		P value summary	ns		Significantly different (P < 0.05)?	No		Significantly different (P < 0.05)?	Yes		Significantly different (P < 0.05)?	No
t, df	t=1.013, df=8		t, df	t=1.272, df=8		t, df	t=2.358, df=8		t, df	t=1.552, df=8		t, df	t=0.2452, df=8		t, df	t=0.3210, df=8		t, df	t=1.019, df=8		t, df	t=0.4757, df=8		t, df	t=0.7143, df=8		t, df	t=1.170, df=8		Significantly different (P < 0.05)?	Yes		t, df	t=1.862, df=8		t, df	t=0.9767, df=8		Significantly different (P < 0.05)?	No		t, df	t=1.170, df=8		t, df	t=3.552, df=8		t, df	t=0.1963, df=8
																														Sum of ranks in column A,B	40 , 15								Sum of ranks in column A,B	24 , 31
																														Mann-Whitney U	0								Mann-Whitney U	9
How big is the difference?			How big is the difference?			How big is the difference?			How big is the difference?			How big is the difference?			How big is the difference?			How big is the difference?			How big is the difference?			How big is the difference?			How big is the difference?			Difference between medians			How big is the difference?			How big is the difference?			Difference between medians			How big is the difference?			How big is the difference?			How big is the difference?
Mean of column A	1		Mean of column A	1		Mean of column A	1		Mean of column A	1		Mean of column A	1		Mean of column A	1		Mean of column A	1		Mean of column A	1		Mean of column A	1		Mean of column A	1		Median of column A	0.9722, n=5		Mean of column A	1		Mean of column A	1		Median of column A	0.8401, n=5		Mean of column A	1		Mean of column A	1		Mean of column A	1
Mean of column B	0.8953		Mean of column B	1.326		Mean of column B	0.6293		Mean of column B	0.7606		Mean of column B	0.9197		Mean of column B	1.075		Mean of column B	1.274		Mean of column B	1.22		Mean of column B	1.288		Mean of column B	0.7563		Median of column B	0.8412, n=5		Mean of column B	1.384		Mean of column B	1.405		Median of column B	1.038, n=5		Mean of column B	0.7563		Mean of column B	0.7236		Mean of column B	1.031
Difference between means (B - A) ± SEM	-0.1047 ± 0.1034		Difference between means (B - A) ± SEM	0.3263 ± 0.2565		Difference between means (B - A) ± SEM	-0.3707 ± 0.1572		Difference between means (B - A) ± SEM	-0.2394 ± 0.1543		Difference between means (B - A) ± SEM	-0.08026 ± 0.3274		Difference between means (B - A) ± SEM	0.07472 ± 0.2328		Difference between means (B - A) ± SEM	0.2741 ± 0.2689		Difference between means (B - A) ± SEM	0.2197 ± 0.4619		Difference between means (B - A) ± SEM	0.2878 ± 0.4029		Difference between means (B - A) ± SEM	-0.2437 ± 0.2082		Difference: Actual	-0.131		Difference between means (B - A) ± SEM	0.3843 ± 0.2064		Difference between means (B - A) ± SEM	0.4048 ± 0.4145		Difference: Actual	0.1978		Difference between means (B - A) ± SEM	-0.2437 ± 0.2082		Difference between means (B - A) ± SEM	-0.2764 ± 0.07782		Difference between means (B - A) ± SEM	0.03140 ± 0.1600
95% confidence interval	-0.3432 to 0.1337		95% confidence interval	-0.2652 to 0.9178		95% confidence interval	-0.7333 to -0.008115		95% confidence interval	-0.5951 to 0.1163		95% confidence interval	-0.8352 to 0.6747		95% confidence interval	-0.4621 to 0.6116		95% confidence interval	-0.3460 to 0.8943		95% confidence interval	-0.8454 to 1.285		95% confidence interval	-0.6412 to 1.217		95% confidence interval	-0.7239 to 0.2365		Difference: Hodges-Lehmann	-0.1599		95% confidence interval	-0.09157 to 0.8602		95% confidence interval	-0.5510 to 1.361		Difference: Hodges-Lehmann	0.1978		95% confidence interval	-0.7239 to 0.2365		95% confidence interval	-0.4559 to -0.09696		95% confidence interval	-0.3375 to 0.4003
R squared (eta squared)	0.1137		R squared (eta squared)	0.1682		R squared (eta squared)	0.41		R squared (eta squared)	0.2314		R squared (eta squared)	0.007458		R squared (eta squared)	0.01271		R squared (eta squared)	0.1149		R squared (eta squared)	0.02751		R squared (eta squared)	0.05995		R squared (eta squared)	0.1462		96.83% CI of difference	-0.5134 to -0.04973		R squared (eta squared)	0.3024		R squared (eta squared)	0.1065		96.83% CI of difference	-0.3205 to 0.7717		R squared (eta squared)	0.1462		R squared (eta squared)	0.612		R squared (eta squared)	0.004794
																														Exact or approximate CI?	Exact								Exact or approximate CI?	Exact
Effect size	Cohen's d		Effect size	Cohen's d		Effect size	Cohen's d		Effect size	Cohen's d		Effect size	Cohen's d		Effect size	Cohen's d		Effect size	Cohen's d		Effect size	Cohen's d		Effect size	Cohen's d		Effect size	Cohen's d		Effect size	Cohen's d		Effect size	Cohen's d		Effect size	Cohen's d		Effect size	Cohen's d		Effect size	Cohen's d		Effect size	Cohen's d		Effect size	Cohen's d
	0.639474			-0.777573			1.21489			0.912779			0.16393			-0.226352			-0.643001			-0.31509			-0.464973			0.725429			1.28271			-1.04256			-0.619547			-0.54724			0.725429			1.48422			-0.129696
Normality test
Shapiro-Wilk test			Shapiro-Wilk test			Shapiro-Wilk test			Shapiro-Wilk test			Shapiro-Wilk test			Shapiro-Wilk test			Shapiro-Wilk test			Shapiro-Wilk test			Shapiro-Wilk test			Shapiro-Wilk test			Shapiro-Wilk test			Shapiro-Wilk test			Shapiro-Wilk test			Shapiro-Wilk test			Shapiro-Wilk test			Shapiro-Wilk test			Shapiro-Wilk test
W	0.9381	0.8928	W	0.9239	0.9437	W	0.9504	0.8038	W	0.9344	0.7944	W	0.9116	0.9746	W	0.9415	0.8331	W	0.8882	0.9307	W	0.9029	0.8676	W	0.927	0.9105	W	0.9341	0.9925	W	0.8636	0.7605	W	0.9485	0.908	W	0.8648	0.8225	W	0.7704	0.8973	W	0.9341	0.9925	W	0.949	0.8748	W	0.8455
P value	0.6527	0.3715	P value	0.5557	0.6925	P value	0.7401	0.0871	P value	0.6266	0.0729	P value	0.4773	0.9041	P value	0.6767	0.1467	P value	0.3481	0.6011	P value	0.426	0.2569	P value	0.5761	0.4708	P value	0.6247	0.9876	P value	0.2414	0.0371	P value	0.7266	0.4557	P value	0.2458	0.122	P value	0.0455	0.395	P value	0.6247	0.9876	P value	0.7303	0.2862	P value	0.1806
Passed normality test (alpha=0.05)?	Yes	Yes	Passed normality test (alpha=0.05)?	Yes	Yes	Passed normality test (alpha=0.05)?	Yes	Yes	Passed normality test (alpha=0.05)?	Yes	Yes	Passed normality test (alpha=0.05)?	Yes	Yes	Passed normality test (alpha=0.05)?	Yes	Yes	Passed normality test (alpha=0.05)?	Yes	Yes	Passed normality test (alpha=0.05)?	Yes	Yes	Passed normality test (alpha=0.05)?	Yes	Yes	Passed normality test (alpha=0.05)?	Yes	Yes	Passed normality test (alpha=0.05)?	Yes	No	Passed normality test (alpha=0.05)?	Yes	Yes	Passed normality test (alpha=0.05)?	Yes	Yes	Passed normality test (alpha=0.05)?	No	Yes	Passed normality test (alpha=0.05)?	Yes	Yes	Passed normality test (alpha=0.05)?	Yes	Yes	Passed normality test (alpha=0.05)?	Yes
P value summary	ns	ns	P value summary	ns	ns	P value summary	ns	ns	P value summary	ns	ns	P value summary	ns	ns	P value summary	ns	ns	P value summary	ns	ns	P value summary	ns	ns	P value summary	ns	ns	P value summary	ns	ns	P value summary	ns	*	P value summary	ns	ns	P value summary	ns	ns	P value summary	*	ns	P value summary	ns	ns	P value summary	ns	ns	P value summary	ns
[truncated: 30 more columns]

## Sheet: Fig. 3
Fig. 3a				Fig. 3d										Fig. 3g									Fig. 3h									Fig. 3i			Fig. 3j			Fig. 3n
G	S			NC	Sequence1	Sequence 2	Sequence 3							dsGfp	dsPrd		dsGfp	dsMγ		dsGfp	dsFoxn1		dsGfp	dsPrd		dsGfp	dsMγ		dsGfp	dsFoxn1		G	S		G	S		NC	FOXN1
1.6385	0.636336			1.05	3.34	16.1	11.8							1.13293	0.667816		0.44142	1.1155		0.905659	0.877422		1.36522	0.930513		0.963	0.955		0.837352	0.851544		0.0401	0.0192		0.40305	0.2179		1.14	6.52
2.32299	0.908797			0.987	2.94	14.9	11.3							0.668316	1.61715		0.909202	1.09558		1.02396	0.101355		0.67213	1.43196		0.836	0.843		0.909604	0.809665		0.0233	0.0279		0.824053	0.059141		0.793	5.13
1.75785	0.592653			1.01	3.08	15	12.5							1.38756	0.843263		1.77764	0.433143		1.03822	0.710676		1.44535	0.963128		0.702	0.117		0.965083	0.826143		0.0315	0.0317		0.640263	0.066031		1.09	5.29
2.34225	0.513653			0.974	3.2	14.2	11.7							1.2581	2.70145		1.39109	1.34143		1.13869	0.757342		0.49561	1.19191		1.19	1.25		1.13877	0.608446		0.022	0.0108		0.285919	0.033887		1.06	5.5
2.30915	0.407533			0.939	3.08	14.7	11.9							0.553092	2.44968		0.480657	0.387469		0.893473	0.482107		1.02169	0.602531		1.31	1.24		1.14919	0.560773		0.0268	0.0351			0.516267		0.92	7.17
				1.04	3.15	16.1	11.6
Column B	S				NC	Sequence 1	Sequence 2	Sequence 3						Column B	dsPrd		Column B	dsMγ		Column B	dsFoxn1		Column B	dsPrd		Column B	dsMγ		Column B	dsFoxn1		Column B	S		Column B	S		Column B	FOXN1
vs.	vs.			Number of values	6	6	6	6						vs.	vs.		vs.	vs.		vs.	vs.		vs.	vs.		vs.	vs.		vs.	vs.		vs.	vs.		vs.	vs.		vs.	vs.
Column A	G													Column A	dsGfp		Column A	dsGfp		Column A	dsGfp		Column A	dsGfp		Column A	dsGfp		Column A	dsGfp		Column A	G		Column A	G		Column A	NC
				Minimum	0.939	2.94	14.2	11.3
Mann Whitney test				25% Percentile	0.9653	3.045	14.58	11.53						Unpaired t test			Unpaired t test			Unpaired t test			Unpaired t test			Unpaired t test			Unpaired t test			Unpaired t test			Unpaired t test			Unpaired t test
P value	0.0079			Median	0.9985	3.115	14.95	11.75						P value	0.1761		P value	0.7092		P value	0.0209		P value	0.9202		P value	0.6257		P value	0.0149		P value	0.5095		P value	0.0446		P value	<0.0001
Exact or approximate P value?	Exact			75% Percentile	1.043	3.235	16.1	12.05						P value summary	ns		P value summary	ns		P value summary	*		P value summary	ns		P value summary	ns		P value summary	*		P value summary	ns		P value summary	*		P value summary	****
P value summary	**			Maximum	1.05	3.34	16.1	12.5						Significantly different (P < 0.05)?	No		Significantly different (P < 0.05)?	No		Significantly different (P < 0.05)?	Yes		Significantly different (P < 0.05)?	No		Significantly different (P < 0.05)?	No		Significantly different (P < 0.05)?	Yes		Significantly different (P < 0.05)?	No		Significantly different (P < 0.05)?	Yes		Significantly different (P < 0.05)?	Yes
Significantly different (P < 0.05)?	Yes													t, df	t=1.484, df=8		t, df	t=0.3865, df=8		t, df	t=2.869, df=8		t, df	t=0.1034, df=8		t, df	t=0.5071, df=8		t, df	t=3.091, df=8		t, df	t=0.6903, df=8		t, df	t=2.442, df=7		t, df	t=12.30, df=8
Sum of ranks in column A,B	40 , 15			Mean	1	3.132	15.17	11.8
Mann-Whitney U	0			Std. Deviation	0.04187	0.1345	0.7737	0.4
How big is the difference?				Std. Error of Mean	0.01709	0.05492	0.3159	0.1633						How big is the difference?			How big is the difference?			How big is the difference?			How big is the difference?			How big is the difference?			How big is the difference?			How big is the difference?			How big is the difference?			How big is the difference?
Median of column A	2.309, n=5													Mean of column A	1		Mean of column A	1		Mean of column A	1		Mean of column A	1		Mean of column A	1		Mean of column A	1		Mean of column A	0.02874		Mean of column A	0.5383		Mean of column A	1.001
Median of column B	0.5927, n=5			Lower 95% CI	0.9561	2.99	14.35	11.38						Mean of column B	1.656		Mean of column B	0.8746		Mean of column B	0.5858		Mean of column B	1.024		Mean of column B	0.881		Mean of column B	0.7313		Mean of column B	0.02494		Mean of column B	0.1786		Mean of column B	5.922
Difference: Actual	-1.716			Upper 95% CI	1.044	3.273	15.98	12.22						Difference between means (B - A) ± SEM	0.6559 ± 0.4419		Difference between means (B - A) ± SEM	-0.1254 ± 0.3244		Difference between means (B - A) ± SEM	-0.4142 ± 0.1444		Difference between means (B - A) ± SEM	0.02401 ± 0.2323		Difference between means (B - A) ± SEM	-0.1192 ± 0.2350		Difference between means (B - A) ± SEM	-0.2687 ± 0.08693		Difference between means (B - A) ± SEM	-0.003800 ± 0.005505		Difference between means (B - A) ± SEM	-0.3597 ± 0.1473		Difference between means (B - A) ± SEM	4.921 ± 0.4000
Difference: Hodges-Lehmann	-1.433													95% confidence interval	-0.3632 to 1.675		95% confidence interval	-0.8734 to 0.6227		95% confidence interval	-0.7472 to -0.08124		95% confidence interval	-0.5116 to 0.5596		95% confidence interval	-0.6612 to 0.4228		95% confidence interval	-0.4691 to -0.06823		95% confidence interval	-0.01649 to 0.008894		95% confidence interval	-0.7080 to -0.01138		95% confidence interval	3.999 to 5.844
96.83% CI of difference	-1.902 to -1.002													R squared (eta squared)	0.2159		R squared (eta squared)	0.01833		R squared (eta squared)	0.507		R squared (eta squared)	0.001334		R squared (eta squared)	0.03115		R squared (eta squared)	0.5443		R squared (eta squared)	0.05622		R squared (eta squared)	0.46		R squared (eta squared)	0.9498
Exact or approximate CI?	Exact
				Tukey's multiple comparisons test	Mean Diff.	95.00% CI of diff.	Significant?	Summary	Adjusted P Value					Effect size	Cohen's d		Effect size	Cohen's d		Effect size	Cohen's d		Effect size	Cohen's d		Effect size	Cohen's d		Effect size	Cohen's d		Effect size	Cohen's d		Effect size	Cohen's d		Effect size	Cohen's d
				NC vs. Sequence 1	-2.132	-2.845 to -1.419	Yes	****	<0.0001	A-B					-0.881785			0.25693			1.351			-0.069274			0.334295			1.39983			0.449879			1.28693			-1.84898
Effect size	Cohen's d			NC vs. Sequence 2	-14.17	-14.88 to -13.45	Yes	****	<0.0001	A-C				Normality test
	1.79617			NC vs. Sequence 3	-10.8	-11.51 to -10.09	Yes	****	<0.0001	A-D				Shapiro-Wilk test			Shapiro-Wilk test			Shapiro-Wilk test			Shapiro-Wilk test			Shapiro-Wilk test			Shapiro-Wilk test			Shapiro-Wilk test			Shapiro-Wilk test			Shapiro-Wilk test
				Sequence 1 vs. Sequence 2	-12.04	-12.75 to -11.32	Yes	****	<0.0001	B-C				W	0.8926	0.9	W	0.9107	0.8428	W	0.9156	0.9028	W	0.9186	0.9811	W	0.9614	0.8421	W	0.8912	0.819	W	0.9109	0.9407	W	0.9626	0.7882	W	0.9162	0.8755
				Sequence 1 vs. Sequence 3	-8.668	-9.381 to -7.955	Yes	****	<0.0001	B-D				P value	0.3702	0.41	P value	0.4719	0.1728	P value	0.5022	0.4255	P value	0.5212	0.9405	P value	0.8178	0.1708	P value	0.3633	0.1148	P value	0.473	0.6707	P value	0.795	0.0647	P value	0.5059	0.2895
				Sequence 2 vs. Sequence 3	3.367	2.654 to 4.080	Yes	****	<0.0001	C-D				Passed normality test (alpha=0.05)?	Yes	Yes	Passed normality test (alpha=0.05)?	Yes	Yes	Passed normality test (alpha=0.05)?	Yes	Yes	Passed normality test (alpha=0.05)?	Yes	Yes	Passed normality test (alpha=0.05)?	Yes	Yes	Passed normality test (alpha=0.05)?	Yes	Yes	Passed normality test (alpha=0.05)?	Yes	Yes	Passed normality test (alpha=0.05)?	Yes	Yes	Passed normality test (alpha=0.05)?	Yes	Yes
														P value summary	ns	ns	P value summary	ns	ns	P value summary	ns	ns	P value summary	ns	ns	P value summary	ns	ns	P value summary	ns	ns	P value summary	ns	ns	P value summary	ns	ns	P value summary	ns	ns
				Test details	Mean 1	Mean 2	Mean Diff.	SE of diff.	n1	n2	q	DF
Normality test				NC vs. Sequence1	1	3.132	-2.132	0.2547	6	6	11.84	20
Shapiro-Wilk test				NC vs. Sequence 2	1	15.17	-14.17	0.2547	6	6	78.66	20
W	0.7622	0.9364		NC vs. Sequence 3	1	11.8	-10.8	0.2547	6	6	59.96	20
P value	0.0385	0.6409		Sequence1 vs. Sequence 2	3.132	15.17	-12.04	0.2547	6	6	66.82	20
Passed normality test (alpha=0.05)?	No	Yes		Sequence1 vs. Sequence 3	3.132	11.8	-8.668	0.2547	6	6	48.13	20
P value summary	*	ns		Sequence 2 vs. Sequence 3	15.17	11.8	3.367	0.2547	6	6	18.69	20
				ANOVA summary
				F	1421
				P value	<0.0001
				P value summary	****
				Significant diff. among means (P < 0.05)?	Yes
				R square	0.9953
				ANOVA table	SS	DF	MS	F (DFn, DFd)	P value
				Treatment (between columns)	829.8	3	276.6	F (3, 20) = 1421	P<0.0001
				Residual (within columns)	3.893	20	0.1946
				Total	833.7	23
				Model comparison	SS	DF	Probability it is correct
				Null H. All population means identical	833.7	23	0%
				Alternative H: Distinct population means	3.893	20	100%
				Ratio of probabilities			0
				Difference in AICc			120
				effect size	etaSquared( anova )
				eta.sq		eta.sq.part
				0.995331		0.995331

## Sheet: Fig. 4
Fig. 4b			Fig. 4c			Fig. 4g						Fig. 4j				Fig. 4n			Fig. 4o
IgG	PTBP1		NC	PTBP1		LacZ	PTBP1		LacZ	PTBP1		dsGfp	dsPtbp1			NC	pri-miR-276		LacZ	PTBP1
0.004744	0.067545		1.12651	10.1392		0.479632	0.48971		0.241484	0.283221		0.812252	0.363493			0	50		0.76313	1.02811
0.005014	0.056369		0.193696	9.72613		0.420448	0.624165		0.287175	0.285191		0.846745	0.624165			0	100		0.774818	1.26745
0.005814	0.04746		1.64361	9.32993		0.406126	0.742262		0.169576	0.257028		0.965936	0.371131			25	25		0.790041	0.920188
0.002711	0.04319		1.79859	7.49987		0.460094	0.650671		0.426317	0.287175		0.773782	0.473029			41.6667	25		0.779165	1
0.003211	0.044057		0.944005	11.3284		0.528509	0.543367		0.133972	0.30566		0.61132	0.632878			25	50		0.742262	0.993092
0.001103	0.082971		0.293588	6.92525												50	50
0.001062	0.06931															50	33.3333
																50	75		Column B	PTBP1
Column B	PTBP1		Column B	PTBP1		Column B	PTBP1		Column B	PTBP1		Column B	dsPtbp1			0	75		vs.	vs.
vs.	vs.		vs.	vs.		vs.	vs.		vs.	vs.		vs.	vs.			50	83.3333		Column A	LacZ
Column A	IgG		Column A	NC		Column A	LacZ		Column A	LacZ		Column A	dsGfp			50	50
																0	50		Unpaired t test
Unpaired t test			Unpaired t test			Unpaired t test			Unpaired t test			Unpaired t test				50	100		P value	0.0019
P value	<0.0001		P value	<0.0001		P value	0.0149		P value	0.5545		P value	0.0055			83.3333	50		P value summary	**
P value summary	****		P value summary	****		P value summary	*		P value summary	ns		P value summary	**			16.6667	83.3333		Significantly different (P < 0.05)?	Yes
Significantly different (P < 0.05)?	Yes		Significantly different (P < 0.05)?	Yes		Significantly different (P < 0.05)?	Yes		Significantly different (P < 0.05)?	No		Significantly different (P < 0.05)?	Yes			36.6667	50		t, df	t=4.552, df=8
t, df	t=9.623, df=12		t, df	t=11.18, df=10		t, df	t=3.090, df=8		t, df	t=0.6168, df=8		t, df	t=3.763, df=8			50	25
																83.3333	75
																75	100		How big is the difference?
How big is the difference?			How big is the difference?			How big is the difference?			How big is the difference?			How big is the difference?				62.5	50		Mean of column A	0.7699
Mean of column A	0.00338		Mean of column A	1		Mean of column A	0.459		Mean of column A	0.2517		Mean of column A	0.802			50	58.3333		Mean of column B	1.042
Mean of column B	0.0587		Mean of column B	9.158		Mean of column B	0.61		Mean of column B	0.2837		Mean of column B	0.4929			25	100		Difference between means (B - A) ± SEM	0.2719 ± 0.05972
Difference between means (B - A) ± SEM	0.05532 ± 0.005749		Difference between means (B - A) ± SEM	8.158 ± 0.7298		Difference between means (B - A) ± SEM	0.1511 ± 0.04889		Difference between means (B - A) ± SEM	0.03195 ± 0.05180		Difference between means (B - A) ± SEM	-0.3091 ± 0.08214			16.6667			95% confidence interval	0.1342 to 0.4096
95% confidence interval	0.04279 to 0.06785		95% confidence interval	6.532 to 9.784		95% confidence interval	0.03834 to 0.2638		95% confidence interval	-0.08750 to 0.1514		95% confidence interval	-0.4985 to -0.1197			37.5			R squared (eta squared)	0.7215
R squared (eta squared)	0.8853		R squared (eta squared)	0.9259		R squared (eta squared)	0.5442		R squared (eta squared)	0.0454		R squared (eta squared)	0.639			50
Effect size	Cohen's d		Effect size	Cohen's d		Effect size	Cohen's d		Effect size	Cohen's d		Effect size	Cohen's d						Effect size	Cohen's d
	-1.81331			-1.84251			-1.39895			-0.404885			7.9846			Column B	pri-miR-276			-1.6129
																vs.	vs.
																Column A	NC
Normality test																Mann Whitney test
Shapiro-Wilk test			Shapiro-Wilk test			Shapiro-Wilk test			Shapiro-Wilk test			Shapiro-Wilk test				P value	0.0055		Shapiro-Wilk test
W	0.9145	0.9105	W	0.9171	0.9455	W	0.9585	0.9813	W	0.9453	0.9166	W	0.9701	0.8381		Exact or approximate P value?	Exact		W	0.9576	0.8176
P value	0.428	0.3992	P value	0.4849	0.7036	P value	0.7974	0.9413	P value	0.7038	0.5081	P value	0.8761	0.1597		P value summary	**		P value	0.7913	0.1119
Passed normality test (alpha=0.05)?	Yes	Yes	Passed normality test (alpha=0.05)?	Yes	Yes	Passed normality test (alpha=0.05)?	Yes	Yes	Passed normality test (alpha=0.05)?	Yes	Yes	Passed normality test (alpha=0.05)?	Yes	Yes		Significantly different (P < 0.05)?	Yes		Passed normality test (alpha=0.05)?	Yes	Yes
P value summary	ns	ns	P value summary	ns	ns	P value summary	ns	ns	P value summary	ns	ns	P value summary	ns	ns		Sum of ranks in column A,B	475 , 653		P value summary	ns	ns
																Mann-Whitney U	150
																Difference between medians
																Median of column A	50.00, n=25
																Median of column B	50.00, n=22
																Difference: Actual	0
																Difference: Hodges-Lehmann	25
																95.21% CI of difference	0.000 to 37.50
																Exact or approximate CI?	Exact
																Effect size	Cohen's d
																	-0.833828
																Normality test
																Shapiro-Wilk test
																W	0.9224	0.8965
																P value	0.0581	0.0253
																Passed normality test (alpha=0.05)?	Yes	No
																P value summary	ns	*

## Sheet: Fig. 5
Fig. 5a																								Fig. 5d																		Fig. 5e
pre-miR-13a			pre-miR-2a			pre-miR-100			pre-miR-92			pre-miR-305			pre-miR-34			pre-miR-14			pre-miR-8			NC	Mut1		NC	Mut2		NC	Mut3		NC	Mut4		NC	Mut5		NC	Mut6		WT	Mut1	Mut2	Mut3
dsGfp	dsPtbp1		dsGfp	dsPtbp1		dsGfp	dsPtbp1		dsGfp	dsPtbp1		dsGfp	dsPtbp1		dsGfp	dsPtbp1		dsGfp	dsPtbp1		dsGfp	dsPtbp1		1.74764	256.073		1.74764	91.1652		1.74764	113.411		0.891556	73.7411		1.4011	184.383		1.07484	9.08899		1.5621	0.993092	0.843816	0.200267
1.88	0.557		0.842129	1.32594		1.13	3.08		1.91	2.95		1.39	5.12		0.272	9.79		1.03	2		0.684	5.55		0.747638	537.608		0.747638	116.196		0.747638	85.0601		1.17642	31.0043		0.622681	36.1661		0.92282	7.48561		1.56753	1.06437	0.712025	0.885768
1.07	0.512		0.412399	0.614302		0.455	1.82		0.00538	0.00263		2.04	5.59		0.124	4.55		0.518	0.724		0.216	1.46		0.712228	333.238		0.712228	71.2793		0.712228	89.9101		1.13634	50.0188		0.880603	67.9577		0.625951	5.22026		1.07065	0.724471	0.989657	1.28788
0.528	1.13		0.382124	0.502439		0.389	1.45		3.08	7.21		0.425	1.69		0.225	6.36		0.686	0.461		0.192	2.41		1.32906	433.657		1.32906	134.402		1.32906	78.2713		0.910289	44.768		0.572983	36.1661		0.666243	3.19125		1.39328	0.913831	0.993092	2.45377
0.914	1.14		1.85589	0.751071		0.42	1.91		0.0068	4.55		0.421	2.6		2.82	6.31		1.32	0.7		2.76	3.76		0.463426	319.664		0.463426	148.612		0.463426	103.638		0.885397	59.4827		1.52263	78.0629		1.71015	12.9432		1.34582	0.750019	0.316439	1.30586
0.607	1.06		1.50745	0.944106		2.6	0.585		0.00491	2.63		0.729	2.09		1.56	4.9		1.44	0.421		1.15	0.627
Column B	dsPtbp1		Column B	dsPtbp1		Column B	dsPtbp1		Column B	dsPtbp1		Column B	dsPtbp1		Column B	dsPtbp1		Column B	dsPtbp1		Column B	dsPtbp1		Column B	Mut1		Column B	Mut2		Column B	Mut3		Column B	Mut4		Column B	Mut5		Column B	Mut6		Column B	Mut1		Column C	Mut2		Column D	Mut3
vs.	vs.		vs.	vs.		vs.	vs.		vs.	vs.		vs.	vs.		vs.	vs.		vs.	vs.		vs.	vs.		vs.	vs.		vs.	vs.		vs.	vs.		vs.	vs.		vs.	vs.		vs.	vs.		vs.	vs.		vs.	vs.		vs.	vs.
Column A	dsGfp		Column A	dsGfp		Column A	dsGfp		Column A	dsGfp		Column A	dsGfp		Column A	dsGfp		Column A	dsGfp		Column A	dsGfp		Column A	NC		Column A	NC		Column A	NC		Column A	NC		Column A	NC		Column A	NC		Column A	WT		Column A	WT		Column A	WT
Mann Whitney test			Unpaired t test			Mann Whitney test			Mann Whitney test			Unpaired t test			Unpaired t test			Mann Whitney test			Unpaired t test			Unpaired t test			Unpaired t test			Unpaired t test			Mann Whitney test			Unpaired t test			Unpaired t test			Unpaired t test			Unpaired t test			Unpaired t test
P value	>0.9999		P value	0.6141		P value	0.1508		P value	0.3095		P value	0.0235		P value	0.001		P value	0.5476		P value	0.1134		P value	<0.0001		P value	<0.0001		P value	<0.0001		P value	0.0079		P value	0.0194		P value	0.0045		P value	0.0022		P value	0.004		P value	0.6807
Exact or approximate P value?	Exact		P value summary	ns		Exact or approximate P value?	Exact		Exact or approximate P value?	Exact		P value summary	*		P value summary	***		Exact or approximate P value?	Exact		P value summary	ns		P value summary	****		P value summary	****		P value summary	****		Exact or approximate P value?	Exact		P value summary	*		P value summary	**		P value summary	**		P value summary	**		P value summary	ns
P value summary	ns		Significantly different (P < 0.05)?	No		P value summary	ns		P value summary	ns		Significantly different (P < 0.05)?	Yes		Significantly different (P < 0.05)?	Yes		P value summary	ns		Significantly different (P < 0.05)?	No		Significantly different (P < 0.05)?	Yes		Significantly different (P < 0.05)?	Yes		Significantly different (P < 0.05)?	Yes		P value summary	**		Significantly different (P < 0.05)?	Yes		Significantly different (P < 0.05)?	Yes		Significantly different (P < 0.05)?	Yes		Significantly different (P < 0.05)?	Yes		Significantly different (P < 0.05)?	No
Significantly different (P < 0.05)?	No		t, df	t=0.5246, df=8		Significantly different (P < 0.05)?	No		Significantly different (P < 0.05)?	No		t, df	t=2.790, df=8		t, df	t=5.052, df=8		Significantly different (P < 0.05)?	No		t, df	t=1.777, df=8		t, df	t=7.590, df=8		t, df	t=7.919, df=8		t, df	t=14.58, df=8		Significantly different (P < 0.05)?	Yes		t, df	t=2.916, df=8		t, df	t=3.913, df=8		t, df	t=4.428, df=8		t, df	t=3.992, df=8		t, df	t=0.4269, df=8
Sum of ranks in column A,B	28 , 27					Sum of ranks in column A,B	20 , 35		Sum of ranks in column A,B	22 , 33								Sum of ranks in column A,B	31 , 24														Sum of ranks in column A,B	15 , 40
Mann-Whitney U	12					Mann-Whitney U	5		Mann-Whitney U	7								Mann-Whitney U	9														Mann-Whitney U	0
Difference between medians			How big is the difference?			Difference between medians			Difference between medians			How big is the difference?			How big is the difference?			Difference between medians			How big is the difference?			How big is the difference?			How big is the difference?			How big is the difference?			Difference between medians			How big is the difference?			How big is the difference?			How big is the difference?			How big is the difference?			How big is the difference?
Median of column A	0.9140, n=5		Mean of column A	1		Median of column A	0.4550, n=5		Median of column A	0.006800, n=5		Mean of column A	1.001		Mean of column A	1		Median of column A	1.030, n=5		Mean of column A	1		Mean of column A	1		Mean of column A	1		Mean of column A	1		Median of column A	0.9103, n=5		Mean of column A	1		Mean of column A	1		Mean of column A	1.388		Mean of column A	1.388		Mean of column A	1.388
Median of column B	1.060, n=5		Mean of column B	0.8276		Median of column B	1.820, n=5		Median of column B	2.950, n=5		Mean of column B	3.418		Mean of column B	6.382		Median of column B	0.7000, n=5		Mean of column B	2.761		Mean of column B	376		Mean of column B	112.3		Mean of column B	94.06		Median of column B	50.02, n=5		Mean of column B	80.55		Mean of column B	7.586		Mean of column B	0.8892		Mean of column C	0.771		Mean of column D	1.227
Difference: Actual	0.146		Difference between means (B - A) ± SEM	-0.1724 ± 0.3287		Difference: Actual	1.365		Difference: Actual	2.943		Difference between means (B - A) ± SEM	2.417 ± 0.8662		Difference between means (B - A) ± SEM	5.382 ± 1.065		Difference: Actual	-0.33		Difference between means (B - A) ± SEM	1.761 ± 0.9908		Difference between means (B - A) ± SEM	375.0 ± 49.41		Difference between means (B - A) ± SEM	111.3 ± 14.06		Difference between means (B - A) ± SEM	93.06 ± 6.383		Difference: Actual	49.11		Difference between means (B - A) ± SEM	79.55 ± 27.28		Difference between means (B - A) ± SEM	6.586 ± 1.683		Difference between means (B - A) ± SEM	-0.4987 ± 0.1126		Difference between means (C - A) ± SEM	-0.6169 ± 0.1545		Difference between means (D - A) ± SEM	-0.1612 ± 0.3775
Difference: Hodges-Lehmann	-0.01		95% confidence interval	-0.9304 to 0.5856		Difference: Hodges-Lehmann	0.995		Difference: Hodges-Lehmann	2.625		95% confidence interval	0.4195 to 4.414		95% confidence interval	2.925 to 7.838		Difference: Hodges-Lehmann	-0.265		95% confidence interval	-0.5238 to 4.046		95% confidence interval	261.1 to 489.0		95% confidence interval	78.91 to 143.7		95% confidence interval	78.34 to 107.8		Difference: Hodges-Lehmann	49.11		95% confidence interval	16.63 to 142.5		95% confidence interval	2.705 to 10.47		95% confidence interval	-0.7584 to -0.2390		95% confidence interval	-0.9732 to -0.2605		95% confidence interval	-1.032 to 0.7094
96.83% CI of difference	-0.8200 to 0.5330		R squared (eta squared)	0.03325		96.83% CI of difference	-0.7800 to 2.625		96.83% CI of difference	-0.4500 to 7.203		R squared (eta squared)	0.4932		R squared (eta squared)	0.7614		96.83% CI of difference	-0.8990 to 0.9700		R squared (eta squared)	0.2831		R squared (eta squared)	0.8781		R squared (eta squared)	0.8869		R squared (eta squared)	0.9637		96.83% CI of difference	30.09 to 72.83		R squared (eta squared)	0.5152		R squared (eta squared)	0.6569		R squared (eta squared)	0.7103		R squared (eta squared)	0.6658		R squared (eta squared)	0.02227
Exact or approximate CI?	Exact					Exact or approximate CI?	Exact		Exact or approximate CI?	Exact								Exact or approximate CI?	Exact														Exact or approximate CI?	Exact
Effect size	Cohen's d		Effect size	Cohen's d		Effect size	Cohen's d		Effect size	Cohen's d		Effect size	Cohen's d		Effect size	Cohen's d		Effect size	Cohen's d		Effect size	Cohen's d		Effect size	Cohen's d		Effect size	Cohen's d		Effect size	Cohen's d		Effect size	Cohen's d		Effect size	Cohen's d		Effect size	Cohen's d		Effect size	Cohen's d		Effect size	Cohen's d		Effect size	Cohen's d
	0.284411			0.345927			-0.801467			-1.03145			-1.33252			-1.65562			0.2681			-1.00951			-1.77771			-1.78632			-1.86268			-1.76246			-1.36191			-1.53778			1.5993			1.54847			0.282872
Normality test
Shapiro-Wilk test			Shapiro-Wilk test			Shapiro-Wilk test			Shapiro-Wilk test			Shapiro-Wilk test			Shapiro-Wilk test			Shapiro-Wilk test			Shapiro-Wilk test			Shapiro-Wilk test			Shapiro-Wilk test			Shapiro-Wilk test			Shapiro-Wilk test			Shapiro-Wilk test			Shapiro-Wilk test			Shapiro-Wilk test			Shapiro-Wilk test			Shapiro-Wilk test
W	0.877	0.7677	W	0.8881	0.9381	W	0.7513	0.9647	W	0.7718	0.9804	W	0.8684	0.8475	W	0.8091	0.8565	W	0.9342	0.7305	W	0.832	0.967	W	0.9121	0.9435	W	0.9121	0.9676	W	0.9121	0.9525	W	0.7714	0.9958	W	0.8679	0.7926	W	0.8748	0.984	W	0.8861	0.9141	W	0.8861	0.8543	W	0.8861
P value	0.296	0.043	P value	0.3477	0.6522	P value	0.0306	0.8406	P value	0.0468	0.9369	P value	0.2601	0.1866	P value	0.0959	0.2159	P value	0.625	0.0194	P value	0.1439	0.8559	P value	0.4804	0.6907	P value	0.4804	0.8594	P value	0.4804	0.7548	P value	0.0464	0.9955	P value	0.2578	0.0705	P value	0.2864	0.9549	P value	0.338	0.4928	P value	0.338	0.2087	P value	0.338
Passed normality test (alpha=0.05)?	Yes	No	Passed normality test (alpha=0.05)?	Yes	Yes	Passed normality test (alpha=0.05)?	No	Yes	Passed normality test (alpha=0.05)?	No	Yes	Passed normality test (alpha=0.05)?	Yes	Yes	Passed normality test (alpha=0.05)?	Yes	Yes	Passed normality test (alpha=0.05)?	Yes	No	Passed normality test (alpha=0.05)?	Yes	Yes	Passed normality test (alpha=0.05)?	Yes	Yes	Passed normality test (alpha=0.05)?	Yes	Yes	Passed normality test (alpha=0.05)?	Yes	Yes	Passed normality test (alpha=0.05)?	No	Yes	Passed normality test (alpha=0.05)?	Yes	Yes	Passed normality test (alpha=0.05)?	Yes	Yes	Passed normality test (alpha=0.05)?	Yes	Yes	Passed normality test (alpha=0.05)?	Yes	Yes	Passed normality test (alpha=0.05)?	Yes
P value summary	ns	*	P value summary	ns	ns	P value summary	*	ns	P value summary	*	ns	P value summary	ns	ns	P value summary	ns	ns	P value summary	ns	*	P value summary	ns	ns	P value summary	ns	ns	P value summary	ns	ns	P value summary	ns	ns	P value summary	*	ns	P value summary	ns	ns	P value summary	ns	ns	P value summary	ns	ns	P value summary	ns	ns	P value summary	ns
[truncated: 64 more columns]

## Sheet: Fig. 6
Fig. 6a			Fig. 6b			Fig. 6c				Fig. 6d
dsGFP	dsPtbp1		dsGfp	dsPtbp1		dsPtbp1+NC	dsPtbp1+agormiR-276			dsPtbp1+agomir-NC	dsPtbp1+agomiR-276
12.8958	13.6875		0.362089	3.11903		11.0625	10.9375			0.926281	1.13232
12.8958	13.6875		1.57297	1.71195		11.0625	10.9375			2.24555	1.46048
13.1042	13.6875		0.689733	0.659254		11.0625	10.9375			4.38001	0.464224
13.1042	13.6875		0.372529	1.57464		11.0625	10.9375			0.597814	0.377157
13.1042	13.6875		1.30476	1.04319		11.0625	10.9375			0.493523	1.17574
13.1042	13.6875		0.865781	1.49571		11.0625	10.9375			1.83096	1.54373
13.1042	13.6875		0.466378	3.3255		11.0625	11.1042			0.827638	0.886742
13.1042	13.6875		1.40479	1.73321		11.0625	11.1042			1.72846	0.618891
13.1042	13.6875		1.63494	1.46502		11.0625	11.1042			2.91717	0.692718
13.1042	13.6875		0.426357	2.25829		11.0625	11.1042			1.32959	1.17477
13.1042	13.6875		1.06697	1.30608		11.0625	11.1042			3.50562	0.610114
13.1042	13.6875		1.03313	1.07735		11.0625	11.1042			1.52995	1.12465
13.1042	13.6875		0.253357	1.35558		11.0625	11.1042			1.52301
13.1042	13.6875			0.94319		11.2703	11.1042			0.850179
13.1042	13.6875			0.585818		11.2703	11.1042			1.02337
13.1042	13.6875			0.886469		11.2703	11.1042			0.651954
13.1042	13.6875			1.46255		11.2703	11.1042
13.1042	13.6875			1.18986		11.2703	11.1042
13.1042	13.6875					11.2703	11.3125
13.1042	13.6875					11.2703	11.3125
13.1042	13.8958					11.2703	11.3125
13.1042	13.8958		Column B	dsPtbp1		11.3125	11.6875			Column B	dsPtbp1+agomiR-276
13.1042	13.8958		vs.	vs.		11.3125	11.6875			vs.	vs.
13.1042	13.8958		Column A	dsGfp		11.3125	11.6875			Column A	dsPtbp1+agomir-NC
13.1042	13.8958					11.3125	11.6875
13.1042	13.8958		Mann Whitney test			11.3125	11.6875			Mann Whitney test
13.1042	13.8958		P value	0.0054		11.3125	11.6875			P value	0.0408
13.1042	13.8958		Exact or approximate P value?	Exact		11.3125	11.6875			Exact or approximate P value?	Exact
13.1042	13.8958		P value summary	**		11.3125	11.6875			P value summary	*
13.1042	13.8958		Significantly different (P < 0.05)?	Yes		11.3125	11.6875			Significantly different (P < 0.05)?	Yes
13.1042	13.8958		Sum of ranks in column A,B	145 , 351		11.3125	11.6875			Sum of ranks in column A,B	270 , 136
13.1042	13.8958		Mann-Whitney U	54		11.3125	11.6875			Mann-Whitney U	58
13.3125	13.8958		Difference between medians			11.3125	11.6875			Difference between medians
13.3125	13.8958		Median of column A	0.8658, n=13		11.3125	11.6875			Median of column A	1.426, n=16
13.3125	13.8958		Median of column B	1.409, n=18		11.3125	11.6875			Median of column B	1.006, n=12
13.3542	13.8958		Difference: Actual	0.5433		11.3125	11.8958			Difference: Actual	-0.4206
13.3542	13.8958		Difference: Hodges-Lehmann	0.5329		11.3125	11.8958			Difference: Hodges-Lehmann	-0.398
13.3542	13.8958		95.36% CI of difference	0.1194 to 0.9986		11.3125	11.8958			95.27% CI of difference	-1.113 to 0.03656
13.3542	13.8958		Exact or approximate CI?	Exact		11.3125	11.8958			Exact or approximate CI?	Exact
13.3542	13.8958					11.3125	11.8958
13.3542	13.8958		Effect size	Cohen's d		11.3125	11.8958			Effect size	Cohen's d
13.3542	13.8958			-0.881855		11.3125	11.8958				0.755496
13.3542	13.8958					11.3542	11.8958
13.3542	13.8958					11.3542	12.1042
13.3542	13.8958		Shapiro-Wilk test			11.3542	12.1042			Shapiro-Wilk test
13.3542	13.8958		W	0.9135	0.8637	11.3542	12.1042			W	0.8659	0.9379
13.3542	13.9375		P value	0.2044	0.0141	11.3542	12.1042			P value	0.0235	0.471
13.3542	13.9375		Passed normality test (alpha=0.05)?	Yes	No	11.3542	12.1042			Passed normality test (alpha=0.05)?	No	Yes
13.3542	13.9375		P value summary	ns	*	11.3542	12.1042			P value summary	*	ns
13.3542	13.9375					11.4792	12.1042
13.3542	13.9375					11.4792	12.1042
13.5208	13.9375					11.5625	12.1042
13.5625	13.9375					11.6875	12.1042
13.5625	13.9375					11.6875	12.1042
13.5625	13.9375					11.6875	12.1042
13.5625	13.9375					11.6875	12.1042
13.5625	13.9375					11.6875	12.1042
13.5625	13.9375					11.6875	12.1042
13.5625	13.9375					11.6875	12.1042
13.5625	13.9375					11.6875	12.1042
13.5625	13.9375					11.6875	12.1042
13.5625	13.9375					11.6875	12.1042
13.5625	13.9375					11.6875	12.1042
13.5625	13.9375					11.6875	12.1042
13.8958	13.9375					11.6875	12.1042
13.8958	13.9375					11.6875	12.3125
13.8958	13.9375					11.6875	12.3125
13.8958	13.9375					11.6875	12.3125
13.9375	13.9375					11.6875	12.3125
13.9375	13.9375					11.6875	12.3125
13.9375	13.9375					11.6875	12.3125
13.9375	13.9375					11.6875	12.3125
13.9375	13.9375					11.6875	12.3125
13.9375	13.9375					11.6875	12.3125
13.9375	13.9375					11.6875	12.3125
13.9375	13.9375					11.6875	12.3125
13.9375	13.9375					11.6875	12.3125
13.9375	14.1042					11.8542	12.3125
13.9375	14.1042					11.8958	12.3125
13.9375	14.1042					11.8958	12.3125
13.9375	14.1042					11.8958	12.3125
13.9375	14.1042					11.8958	12.3125
13.9375	14.1042					11.8958	12.3125
13.9375	14.1042					11.8958	12.5625
13.9375	14.1042					11.8958	12.5625
13.9375	14.1042					11.8958	12.5625
13.9375	14.1042					11.8958	12.5625
13.9375	14.1042					11.8958	12.5625
13.9375	14.1042					11.8958	12.5625
13.9375	14.1042					11.8958	12.5625
13.9375	14.1042					11.8958	12.5625
13.9375	14.1042					11.8958	12.5625
13.9375	14.1042					11.8958	12.5625
13.9375	14.1042					11.8958	12.5625
13.9375	14.1042					11.8958	12.5625
13.9375	14.1042					11.8958	12.5625
13.9375	14.1042					11.8958	12.5625
13.9375	14.1042					11.8958	12.5625
13.9375	14.1042					11.8958	12.5625
13.9375	14.1042					11.8958	12.5625
13.9375	14.1042					11.8958	12.5625
13.9375	14.1042					11.8958	12.5625
13.9375	14.1042					11.9375	12.5625
13.9375	14.1042					11.9375	12.5625
13.9375	14.1458					11.9375	12.5625
13.9375	14.1458					11.9375	12.5625
13.9375	14.1458					11.9375	12.5625
13.9375	14.1458					11.9375	12.5625
13.9375	14.1458					11.9375	12.5625
13.9375	14.1458					11.9375	12.5625
13.9375	14.1458					11.9375	12.5625
13.9375	14.1458					11.9375	12.5625
13.9375	14.1458					12.0625	12.5625
13.9375	14.1458					12.1042	12.5625
13.9375	14.1458					12.1042	12.5625
13.9375	14.1458					12.1042	12.5625
13.9375	14.1458					12.1042	12.5625
13.9375	14.1458					12.1042	12.5625
13.9375	14.1458					12.1042	12.5625
13.9375	14.1458					12.1042	12.6875
13.9375	14.1458					12.1042	12.6875
13.9375	14.1458					12.1042	12.6875
13.9375	14.1458					12.1042	12.6875
13.9375	14.1458					12.1042	12.6875
13.9375	14.1458					12.1042	12.6875
13.9375	14.3125					12.1042	12.6875
13.9375	14.3125					12.3125	12.6875
13.9375	14.3125					12.3125	12.6875
13.9375	14.3125					12.3125	12.8958
13.9375	14.3125					12.3125	12.9375
13.9375	14.3125					12.3125	12.9375
13.9375	14.3125					12.3125	12.9375
13.9375	14.3125					12.3125	12.9375
13.9375	14.3125					12.3125	13.0625
13.9375	14.3125					12.3125	13.1042
13.9375	14.3125					12.3125	13.1042
13.9375	14.3125					12.3125	13.1042
13.9375	14.3125					12.3125	13.1042
13.9375	14.3125					12.3125	13.1042
13.9375	14.3125					12.3125	13.1042
13.9375	14.3125					12.3125	13.1042
13.9375	14.3125					12.3125	13.1042
13.9375	14.3125					12.3125	13.1042
13.9375	14.3125					12.3125	13.1042
13.9375	14.3125					12.3125	13.1042
13.9375	14.3125					12.5625	13.1042
13.9375	14.3125					12.5625	13.1042
13.9375	14.3125					12.5625	13.1042
13.9375	14.3125					12.5625	13.1042
13.9375	14.3125					12.5625	13.1042
13.9375	14.3542					12.5625	13.1042
13.9375	14.3542					12.5625	13.1042
13.9375	14.3542					12.5625	13.1042
13.9375	14.3542					12.5625	13.1042
13.9375	14.3542					12.5625	13.1042
13.9375	14.3542					12.5625	13.1042
13.9375	14.3542					12.5625	13.1042
13.9375	14.3542					12.5625	13.1042
13.9375	14.3542					12.5625	13.1042
13.9375	14.3542					12.5625	13.1042
13.9375	14.3542					12.5625	13.1042
13.9375	14.3542					12.5625	13.1042
13.9375	14.3542					12.5625	13.1042
13.9375	14.3542					12.5625	13.1042
13.9375	14.3542					12.5625	13.1042
13.9375	14.3542					12.5625	13.1042
13.9375	14.5625					12.5625	13.1042
13.9375	14.5625					12.6875	13.1042
13.9375	14.5625					12.6875	13.1042
13.9375	14.5625					12.6875	13.1042
13.9375	14.5625					12.6875	13.1042
13.9375	14.5625					12.6875	13.1042
13.9375	14.5625					12.6875	13.1042
13.9375	14.5625					12.6875	13.1042
13.9375	14.5625					12.6875	13.1042
13.9375	14.5625					12.6875	13.1042
13.9375	14.5625					12.6875	13.1458
13.9375	14.5625					12.6875	13.3125
13.9375	14.6875					12.6875	13.3125
13.9375	14.6875					12.6875	13.3125
13.9375	14.6875					12.6875	13.3125
13.9375	14.6875					12.6875	13.3125
13.9375	14.6875					12.6875	13.3125
13.9375	14.6875					12.6875	13.3125
13.9375	14.6875					12.6875	13.3125
13.9375	14.6875					12.6875	13.3125
13.9375	14.6875					12.6875	13.3125
13.9375	14.6875					12.6875	13.3125
13.9375	14.6875					12.6875	13.3125
13.9375	14.6875					12.6875	13.3125
13.9375	14.6875					12.6875	13.3125
13.9375	14.6875					12.6875	13.3125
13.9375	14.6875					12.6875	13.3125
13.9375	14.6875					12.6875	13.3125
13.9375	14.6875					12.6875	13.3125
13.9375	14.6875					12.6875	13.3125
13.9375	14.6875					12.6875	13.3125
13.9375	14.6875					12.6875	13.3125
13.9375	14.6875					12.6875	13.3125
13.9375	14.6875					12.6875	13.3125
13.9792	14.6875					12.6875	13.3542
13.9792	14.6875					12.6875	13.3542
13.9792	14.6875					12.6875	13.3542
13.9792	14.6875					12.6875	13.3542
13.9792	14.6875					12.6875	13.3542
13.9792	14.6875					12.6875	13.3542
13.9792	14.6875					12.6875	13.3542
13.9792	14.6875					12.6875	13.3542
13.9792	14.6875					12.6875	13.3542
13.9792	14.6875					12.6875	13.4792
13.9792	14.6875					12.8958	13.4792
13.9792	14.6875					12.8958	13.4792
13.9792	14.6875					12.8958	13.4792
13.9792	14.6875					12.8958	13.4792
13.9792	14.6875					12.8958	13.4792
13.9792	14.6875					12.8958	13.6875
13.9792	14.6875					12.9375	13.6875
13.9792	14.6875					12.9375	13.6875
13.9792	14.6875					12.9375	13.6875
13.9792	14.6875					12.9375	13.6875
13.9792	14.6875					12.9375	13.6875
13.9792	14.6875					12.9375	13.6875
13.9792	14.6875					12.9375	13.6875
13.9792	14.6875					12.9375	13.6875
13.9792	14.6875					12.9375	13.6875
13.9792	14.6875					12.9375	13.6875
13.9792	14.6875					12.9375	13.6875
13.9792	14.6875					12.9375	13.6875
13.9792	14.6875					12.9375	13.6875
14	14.6875					12.9375	13.6875
14	14.6875					12.9375	13.8958
14	14.6875					12.9375	13.8958
14.1042	14.6875					12.9375	13.8958
14.1042	14.6875					12.9375	13.9375
14.1042	14.6875					12.9375	13.9375
14.1042	14.6875					12.9375	14.3125
14.1042	14.6875					12.9375	14.3125
14.1042	14.6875					12.9375	14.3125
14.1042	14.6875					12.9375	14.4792
14.1042	14.6875					12.9375	14.6875
14.1042	14.6875					12.9375	14.8958
14.1042	14.6875					12.9375	15.3125
14.1042	14.6875					12.9375	15.3125
14.1042	14.6875					12.9375
14.1042	14.6875					12.9375
14.1042	14.6875					12.9375
14.1042	14.6875					12.9375
14.1458	14.6875					12.9375
14.1458	14.6875					12.9375
14.1458	14.6875					12.9375
14.1458	14.6875					12.9375
14.1458	14.6875					12.9375
14.1458	14.6875					12.9375
14.1458	14.6875					12.9375
14.1458	14.6875					12.9375
14.1458	14.6875					12.9375
14.1458	14.6875					12.9375
14.1458	14.6875					12.9375
14.1458	14.6875					12.9375
14.1458	14.6875					12.9375
14.1458	14.6875					12.9375
14.1458	14.6875					12.9375
14.1458	14.6875					12.9375
14.1458	14.6875					12.9375
14.1458	14.6875					12.9375
14.1458	14.6875					12.9375
14.1458	14.6875					12.9375
14.1458	14.6875					12.9375
14.1458	14.6875					12.9375
14.1458	14.6875					12.9375
14.1458	14.6875					12.9375
14.1458	14.6875					13.1042
14.1458	14.6875					13.1042
14.1458	14.6875					13.1042
14.1458	14.6875					13.1042
14.1458	14.6875					13.1458
14.1458	14.6875					13.1458
14.1458	14.6875					13.1458
14.1458	14.6875					13.1458
14.1458	14.6875					13.1458
14.1458	14.6875					13.1458
14.1458	14.6875					13.1458
14.1458	14.6875					13.1458
14.1458	14.6875					13.1458
14.1458	14.6875					13.1458
14.1458	14.6875					13.2708
14.1458	14.6875					13.3125
14.1458	14.6875					13.3125
14.1458	14.6875					13.3125
14.1458	14.6875					13.3542
14.1458	14.6875					13.3542
14.1458	14.6875					13.3542
14.1458	14.6875					13.3542
14.1458	14.6875					13.3542
14.1458	14.6875					13.3542
14.1458	14.6875					13.4792
14.1458	14.6875					13.4792
14.1458	14.6875					13.4792
14.1458	14.6875					13.5625
14.1458	14.6875					13.5625
14.1458	14.6875					13.5625
14.1458	14.6875					13.5625
14.1458	14.6875					13.6875
14.1458	14.6875					13.6875
14.1458	14.6875					13.6875
14.1458	14.6875					13.6875
14.1458	14.6875					13.6875
14.1458	14.6875					13.6875
14.1458	14.6875					13.6875
14.1458	14.6875					13.6875
14.1458	14.6875					13.6875
14.1458	14.8958					13.6875
14.1458	14.8958					13.6875
14.1458	14.8958					13.6875
14.1458	14.8958					13.6875
14.1458	14.8958					13.6875
14.1458	14.8958					13.6875
14.1458	14.8958					13.6875
14.1458	14.8958					13.6875
14.1458	14.8958					13.6875
14.1458	14.8958					13.6875
14.1875	14.8958					13.6875
14.1875	14.8958					13.6875
14.1875	14.8958					13.6875
14.1875	14.8958					13.6875
14.1875	14.8958					13.6875
14.1875	14.8958					13.6875
14.3125	14.8958					13.6875
14.3125	14.9375					13.6875
14.3125	14.9375					13.6875
14.3125	14.9375					13.6875
14.3125	14.9375					13.6875
14.3125	14.9375					13.6875
14.3125	14.9375					13.6875
14.3125	14.9375					13.6875
14.3125	14.9375					13.6875
14.3125	14.9375					13.6875
14.3125	14.9375					13.6875
14.3125	14.9375					13.6875
14.3125	14.9375					13.6875
14.3125	14.9375					13.6875
14.3125	14.9375					13.6875
14.3125	14.9375					13.6875
14.3125	14.9375					13.8542
14.3125	14.9375					13.8542
14.3125	14.9375					13.8542
14.3125	14.9375					13.8542
14.3125	14.9375					13.8542
14.3125	14.9375					13.8542
14.3125	14.9375					13.8542
14.3125	14.9375					13.8542
14.3542	14.9375					13.8542
14.3542	14.9375					13.8542
14.3542	14.9375					13.8542
14.3542	14.9375					13.8958
14.3542	14.9375					13.8958
14.3542	14.9375					13.8958
14.3542	14.9375					13.8958
14.3542	14.9375					13.8958
14.3542	14.9375					13.8958
14.3542	14.9375					13.8958
14.3542	14.9375					13.8958
14.3542	14.9375					13.8958
14.3542	14.9375					13.8958
14.3542	14.9375					13.8958
14.3542	14.9375					13.8958
14.3542	14.9375					13.8958
14.3542	14.9375					13.8958
14.3542	14.9375					13.8958
14.3542	14.9375					13.8958
14.3542	14.9375					13.8958
14.3542	14.9375					13.9375
14.3542	14.9375					13.9375
14.3542	14.9375					14.0625
14.3542	14.9375					14.0625
14.3542	14.9375					14.1042
14.3542	14.9375					14.1042
14.3542	14.9375					14.1042
14.3542	14.9375					14.1042
14.3542	14.9375					14.1458
14.3542	14.9375					14.1458
14.3542	14.9375					14.2708
14.3542	14.9375					14.2708
14.3542	14.9375					14.2708
14.3542	14.9375					14.2708
14.3542	14.9375					14.2708
14.3542	14.9375					14.2708
14.3542	14.9375					14.2708
14.3542	14.9375					14.2708
14.3542	14.9375					14.3125
14.3542	14.9375					14.5875
14.3542	14.9375					14.5875
14.3542	14.9375					14.6875
14.3542	14.9375					14.8542
14.3542	14.9375					14.8958
14.3542	14.9375					14.8958
14.3542	14.9375					14.8958
14.3542	14.9375					15.1042
14.3542	14.9375					15.3125
14.3542	14.9375					15.8542
14.3542	14.9375					15.8958
14.3542	14.9375					16.1042
14.3542	14.9375					16.2708
14.3542	14.9375
14.3542	14.9375
14.3542	14.9792
14.3542	14.9792
14.3542	14.9792
14.3542	14.9792
14.3542	14.9792
14.3542	15.1042
14.3542	15.1042
14.3958	15.1042
14.3958	15.1042
14.3958	15.1042
14.3958	15.1042
14.3958	15.1042
14.3958	15.1042
14.3958	15.1042
14.3958	15.1042
14.3958	15.1042
14.3958	15.1458
14.3958	15.1458
14.3958	15.1458
14.3958	15.1458
14.3958	15.1458					F test to compare variances
14.3958	15.1458					F, DFn, Dfd	1.411, 402, 242
14.3958	15.1458					P value	0.0034
14.3958	15.1458					P value summary	**
14.5625	15.1458					Significantly different (P < 0.05)?	Yes
14.5625	15.1458
14.5625	15.1458
14.5625	15.1458					Leven's test
14.5625	15.1458					F	Sig.
14.5625	15.1458
14.5625	15.1458					7.28721	0.00712704
14.5625	15.1458
14.5625	15.1458
14.5625	15.1458
14.5625	15.1458
14.5625	15.1458
14.5625	15.1458
14.5625	15.1458
14.5625	15.3125
14.5625	15.3125
14.5625	15.3125
14.5625	15.3125
14.5625	15.3125
14.5625	15.3125
14.5625	15.3125
14.5625	15.3125
14.5625	15.3125
14.5625	15.3125
14.5625	15.3542
14.5625	15.3542
14.5625	15.3542
14.5625	15.3542
14.5625	15.3542
14.5625	15.3542
14.5625	15.3542
14.5625	15.3542
14.5625	15.3542
14.5625	15.3542
14.5625	15.3542
14.5625	15.3542
14.5625	15.3542
14.5625	15.3542
14.5625	15.3542
14.5625	15.3542
14.5625	15.3542
14.5625	15.3542
14.5625	15.3542
14.5625	15.3542
14.5625	15.3542
14.5625	15.3542
14.5625	15.3542
14.5625	15.3542
14.5625	15.3542
14.5625	15.3542
14.5625	15.3542
14.5625	15.3542
14.5625	15.3542
14.5625	15.3542
14.5625	15.3542
14.5625	15.3542
14.5625	15.3542
14.5625	15.3542
14.5625	15.3542
14.5625	15.3542
14.5625	15.3542
14.5625	15.3542
14.5625	15.3542
14.5625	15.3542
14.5625	15.3542
14.5625	15.3542
14.5625	15.3542
14.5625	15.3542
14.5625	15.3542
14.5625	15.3542
14.5625	15.3542
14.5625	15.5625
14.5625	15.5625
14.5625	15.5625
14.5625	15.5625
14.5625	15.5625
14.5625	15.5625
14.5625	15.5625
14.5625	15.5625
14.5625	15.5625
14.5625	15.5625
14.5625	15.5625
14.5625	15.5625
14.5625	15.5625
14.5625	15.5625
14.5625	15.5625
14.5625	15.5625
14.5625	15.5625
14.5625	15.5625
14.5625	15.5625
14.5625	15.5625
14.5625	15.5625
14.5625	15.5625
14.5625	15.5625
14.5625	15.5625
14.5625	15.5625
14.5625	15.5625
14.5625	15.5625
14.5625	15.5625
14.5625	15.5625
14.5625	15.5625
14.5625	15.5625
14.5625	15.5625
14.5625	15.5625
14.5625	15.5625
14.5625	15.5625
14.5625	15.5625
14.5625	15.5625
14.5625	15.5625
14.5625	15.5625
14.5625	15.5625
14.5625	15.6042
14.5625	15.6042
14.5625	15.6875
14.5625	15.6875
14.5625	15.6875
14.5625	15.6875
14.5625	15.6875
14.5625	15.6875
14.5625	15.6875
14.5625	15.6875
14.5625	15.6875
14.5625	15.6875
14.5625	15.6875
14.5625	15.6875
14.5625	15.6875
14.5625	15.6875
14.5625	15.6875
14.5625	15.6875
14.5625	15.6875
14.5625	15.6875
14.5625	15.6875
14.5625	15.6875
14.5625	15.8958
14.5625	15.9375
14.5625	15.9375
14.5625	15.9375
14.5625	15.9375
14.5625	15.9375
14.5625	15.9375
14.5625	15.9375
14.5625	15.9375
14.5625	15.9375
14.5625	15.9375
14.5625	15.9375
14.5625	15.9375
14.5625	15.9375
14.5625	15.9375
14.5625	15.9375
14.5625	15.9375
14.5625	15.9375
14.5625	15.9375
14.5625	15.9375
14.5625	15.9375
14.5625	15.9375
14.5625	15.9375
14.5625	15.9375
14.5625	15.9375
14.5625	15.9375
14.5625	15.9375
14.5625	15.9375
14.5625	15.9375
14.5625	15.9375
14.5625	15.9375
14.5625	15.9375
14.5625	15.9375
14.5625	15.9375
14.5625	15.9375
14.5625	15.9375
14.5625	15.9375
14.5625	15.9375
14.5625	15.9375
14.5625	15.9375
14.5625	15.9375
14.5625	15.9375
14.5625	15.9375
14.5625	15.9375
14.5625	15.9375
14.5625	15.9375
14.5625	15.9375
14.5625	15.9375
14.5625	15.9375
14.5625	15.9375
14.5625	15.9375
14.5625	15.9375
14.5625	15.9375
14.5625	15.9375
14.5625	15.9375
14.5625	15.9375
14.5625	15.9375
14.5625	15.9375
14.5625	15.9375
14.5625	15.9375
14.5625	15.9375
14.5625	15.9375
14.5625	15.9375
14.5625	15.9375
14.5625	15.9375
14.5625	15.9375
14.5625	15.9375
14.5625	15.9375
14.5625	15.9375
14.5625	15.9375
14.5625	15.9375
14.5625	15.9375
14.5625	15.9375
14.5625	15.9375
14.5625	15.9375
14.5625	15.9375
14.5625	15.9375
14.5625	15.9375
14.5625	15.9375
14.5625	15.9375
14.5625	15.9375
14.5625	15.9375
14.5625	15.9375
14.5625	15.9375
14.5625	15.9375
14.5625	15.9375
14.5625	15.9375
14.5625	15.9375
14.5625	15.9375
14.5625	15.9375
14.5625	15.9375
14.5625	15.9375
14.5625	15.9375
14.5625	15.9375
14.5625	15.9375
14.5625	15.9375
14.6042	15.9375
14.6042	15.9375
14.6042	15.9375
14.6042	15.9375
14.6042	15.9375
14.6042	15.9375
14.6042	15.9375
14.6042	15.9375
14.6042	15.9792
14.6042	16.1458
14.6042	16.1458
14.6042	16.1458
14.6042	16.1458
14.6042	16.1458
14.6042	16.1458
14.6042	16.1458
14.6042	16.1458
14.6042	16.1458
14.6042	16.1458
14.6042	16.1458
14.6042	16.1458
14.6042	16.1458
14.6042	16.1458
14.6042	16.1458
14.6042	16.1458
14.6042	16.1458
14.6042	16.1458
14.6042	16.1458
14.6042	16.1458
14.6042	16.1458
14.6042	16.1458
14.6042	16.3125
14.6042	16.3542
14.6042	16.3542
14.6042	16.3542
14.6042	16.3542
14.6042	16.3542
14.6042	16.3542
14.6042	16.3542
14.6042	16.5625
14.6042	16.5625
14.6042	16.5625
14.6042	16.5625
14.6042	16.5625
14.6042	16.5625
14.6042	16.5625
14.6042	16.5625
14.6042	16.5625
14.6042	16.5625
14.6042	16.5625
14.6042	16.5625
14.6875	16.5625
14.6875	16.5625
14.6875	16.5625
14.6875	16.5625
14.6875	16.5625
14.6875	16.5625
14.6875	16.5625
14.6875	16.5625
14.6875	16.5625
14.6875	16.5625
14.6875	16.9375
14.6875	16.9375
14.6875	16.9375
14.6875	16.9375
14.6875	16.9375
14.6875	16.9375
14.6875	16.9375
14.6875	16.9375
14.6875	16.9375
14.6875	16.9375
14.6875	16.9375
14.6875	16.9375
14.6875	16.9375
14.6875	16.9375
14.6875	16.9375
14.6875	16.9375
14.6875	16.9375
14.6875	16.9375
14.6875	16.9375
14.6875	16.9375
14.6875	16.9375
14.6875	16.9375
14.6875	16.9375
14.6875	16.9375
14.6875	16.9375
14.6875	16.9375
14.6875	16.9375
14.6875	16.9375
14.6875	16.9375
14.6875	17.1458
14.6875	17.1458
14.6875	17.1458
14.6875	17.1458
14.6875	17.3542
14.6875	17.3542
14.6875	17.3542
14.6875	17.3542
14.6875	17.5625
14.6875	17.5625
14.6875	17.5625
14.6875	17.5625
14.6875	17.5625
14.6875	17.5625
14.6875	17.5625
14.6875	17.5625
14.6875	17.5625
14.6875	17.9375
14.6875	18.1458
14.6875	18.5625
14.6875	18.5625
14.8958
14.8958
14.8958
14.8958
14.8958
14.8958
14.8958
14.8958
14.8958
14.8958
14.8958
14.8958
14.8958
14.8958
14.8958
14.8958
14.8958
14.8958
14.8958
14.8958
14.8958
14.8958
14.8958
14.8958
14.8958
14.8958
14.8958
14.8958
14.8958
14.8958
14.8958
14.8958
14.8958
14.9375
14.9375
14.9375
14.9375
14.9375
14.9375
14.9375
14.9375
14.9375
14.9375
14.9375
14.9375
14.9375
14.9375
14.9375
14.9375
14.9375
14.9375
14.9375
14.9375
14.9375
14.9375
14.9375
14.9375
14.9375
14.9375
14.9375
14.9375
14.9375
14.9375
14.9375
14.9375
14.9375
14.9375
14.9375
14.9375
14.9375
14.9375
14.9375
14.9375
14.9375
14.9375
14.9375
14.9375
14.9375
14.9375
14.9375
14.9375
14.9375
14.9375
14.9375
14.9375
14.9375
14.9375
14.9375
14.9375
14.9375
14.9375
14.9375
14.9375
14.9375
14.9375
14.9375
14.9375
14.9375
14.9375
14.9375
14.9375
14.9375
14.9375
14.9375
14.9375
14.9375
14.9375
14.9375
14.9375
14.9375
14.9375
14.9375
14.9375
14.9375
14.9375
14.9375
14.9375
14.9375
14.9375
14.9375
14.9375
14.9375
14.9375
14.9375
14.9375
14.9375
14.9375
14.9375
14.9375
14.9375
14.9375
14.9375
14.9792
14.9792
14.9792
14.9792
14.9792
14.9792
14.9792
14.9792
14.9792
14.9792
14.9792
14.9792
14.9792
14.9792
14.9792
14.9792
14.9792
14.9792
14.9792
14.9792
14.9792
14.9792
14.9792
14.9792
14.9792
14.9792
14.9792
14.9792
14.9792
14.9792
14.9792
14.9792
14.9792
14.9792
14.9792
14.9792
14.9792
14.9792
14.9792
14.9792
14.9792
14.9792
14.9792
14.9792
14.9792
14.9792
14.9792
14.9792
14.9792
14.9792
14.9792
14.9792
14.9792
14.9792
14.9792
14.9792
14.9792
14.9792
14.9792
14.9792
14.9792
14.9792
14.9792
14.9792
14.9792
15.1042
15.1042
15.1042
15.1042
15.1042
15.1042
15.1042
15.1042
15.1042
15.1042
15.1042
15.1042
15.1042
15.1042
15.1042
15.1042
15.1042
15.1042
15.1042
15.1042
15.1042
15.1042
15.1458
15.1458
15.1458
15.1458
15.1458
15.1458
15.1458
15.1458
15.1458
15.1458
15.1458
15.1458
15.1875
15.3125
15.3125
15.3125
15.3125
15.3125
15.3125
15.3542
15.3542
15.3542
15.3542
15.3542
15.3542
15.3958
15.5625
15.5625
15.6042
15.6875
15.6875
15.6875
15.6875
15.6875
15.6875
15.6875
15.6875
15.6875
15.6875
15.6875
15.6875
15.6875
15.6875
15.6875
15.6875
15.6875
15.8958
15.9792
15.9792
15.9792
15.9792
16.1458
16.1458
F test to compare variances
F, DFn, Dfd	3.075, 768, 1040
P value	<0.0001
P value summary	****
Significantly different (P < 0.05)?	Yes
Levene' s test
F	Sig.
279.949	1.54395e-58

## Sheet: Fig. 7
Fig. 7b			Fig. 7c
dsGfp	dsHeph		dsGfp	dsHeph
0.019402	0.010072		12027.6	11334.2
0.015833	0.007159		12575.1	8728.88
0.015276	0.007467		13483.7	11628.4
0.016442	0.011102		17146.3	8220.31
0.021947	0.011781		14589.7	9225.05
			12901.6	5343.96
Column B	dsHeph		Column B	dsHeph
vs.	vs.		vs.	vs.
Column A	dsGfp		Column A	dsGfp
Unpaired t test			Unpaired t test
P value	0.0008		P value	0.003
P value summary	***		P value summary	**
Significantly different (P < 0.05)?	Yes		Significantly different (P < 0.05)?	Yes
t, df	t=5.250, df=8		t, df	t=3.896, df=10
How big is the difference?			How big is the difference?
Mean of column A	0.01778		Mean of column A	13787
Mean of column B	0.009516		Mean of column B	9080
Difference between means (B - A) ± SEM	-0.008264 ± 0.001574		Difference between means (B - A) ± SEM	-4707 ± 1208
95% confidence interval	-0.01189 to -0.004634		95% confidence interval	-7399 to -2015
R squared (eta squared)	0.775		R squared (eta squared)	0.6029
Effect size	Cohen's d		Effect size	Cohen's d
	1.67041			1.48673
Shapiro-Wilk test			Shapiro-Wilk test
W	0.8805	0.8808	W	0.8793	0.9308
P value	0.3115	0.3128	P value	0.2659	0.5859
Passed normality test (alpha=0.05)?	Yes	Yes	Passed normality test (alpha=0.05)?	Yes	Yes
P value summary	ns	ns	P value summary	ns	ns

## Sheet: Supplementary Fig. 4
Supplementary Fig. 4a															Supplementary Fig. 4b									Supplementary Fig. 4c			Supplementary Fig. 4d
dsGfp	dsPtbp1		dsGfp	dsCelf1		dsGfp	dsElavl3		dsGfp	dsCpeb1		dsGfp	dshnRNP M		dsGfp	dsPrd		dsGfp	dsMr		dsGfp	dsFoxn1		dsGfp	dsJumu		dsGfp	dsHeph
1.07124	0.176396		1.31597	0.483762		0.803717	0.389517		0.999335	0.382635		0.986028	0.221557		0.274	0.305		1.09	0.00664		0.926652	0.37794		0.068	0.00572		0.095295	0.035167
0.420874	0.126474		0.842355	0.524357		1.55268	0.0511104		1.16396	0.625916		0.856287	0.123154		0.626	0.0269		0.735	0.685		1.16741	0.097704		0.0916	0.00619		0.122776	0.029597
1.39455	0.207342		0.852503	0.446549		0.709443	0.368506		0.900651	0.602503		0.946108	0.201597		0.66	0.1		1.22	0.415		0.93505	0.271557		0.0647	0.00619		0.095014	0.025511
0.920744	0.391394		0.923545	0.37889		0.916851	0.243123		0.922769	0.746928		1.14371	0.177246		1.09	0.109		1.17	0.233		0.870661	0.632699		0.0687	0.00585		0.089743	0.026765
1.19259	0.479184		1.06563	0.592016		1.01731	0.237296		1.01329	1.07478		1.06786	0.058483		2.35	0.0786		0.781	0.0456		1.10022	0.285554		0.0542	0.00709		0.065496	0.023428
																											0.090276	0.019736
Column B	dsPtbp1		Column B	dsCelf1		Column B	dsElavl3		Column B	dsCpeb1		Column B	dshnRNP M		Column B	dsPrd		Column B	dsMr		Column B	dsFoxn1		Column B	dsJumu		Column B	dsHeph
vs.	vs.		vs.	vs.		vs.	vs.		vs.	vs.		vs.	vs.		vs.	vs.		vs.	vs.		vs.	vs.		vs.	vs.		vs.	vs.
Column A	dsGfp		Column A	dsGfp		Column A	dsGfp		Column A	dsGfp		Column A	dsGfp		Column A	dsGfp		Column A	dsGfp		Column A	dsGfp		Column A	dsGfp		Column A	dsGfp
Unpaired t test			Unpaired t test			Unpaired t test			Unpaired t test			Unpaired t test			Unpaired t test			Unpaired t test			Unpaired t test			Unpaired t test			Unpaired t test
P value	0.0036		P value	0.0007		P value	0.0016		P value	0.0338		P value	<0.0001		P value	0.043		P value	0.002		P value	0.0002		P value	<0.0001		P value	<0.0001
P value summary	**		P value summary	***		P value summary	**		P value summary	*		P value summary	****		P value summary	*		P value summary	**		P value summary	***		P value summary	****		P value summary	****
Significantly different (P < 0.05)?	Yes		Significantly different (P < 0.05)?	Yes		Significantly different (P < 0.05)?	Yes		Significantly different (P < 0.05)?	Yes		Significantly different (P < 0.05)?	Yes		Significantly different (P < 0.05)?	Yes		Significantly different (P < 0.05)?	Yes		Significantly different (P < 0.05)?	Yes		Significantly different (P < 0.05)?	Yes		Significantly different (P < 0.05)?	Yes
t, df	t=4.075, df=8		t, df	t=5.392, df=8		t, df	t=4.654, df=8		t, df	t=2.558, df=8		t, df	t=14.69, df=8		t, df	t=2.403, df=8		t, df	t=4.489, df=8		t, df	t=6.393, df=8		t, df	t=10.33, df=8		t, df	t=8.546, df=10
How big is the difference?			How big is the difference?			How big is the difference?			How big is the difference?			How big is the difference?			How big is the difference?			How big is the difference?			How big is the difference?			How big is the difference?			How big is the difference?
Mean of column A	1		Mean of column A	1		Mean of column A	1		Mean of column A	1		Mean of column A	0.9996		Mean of column A	1		Mean of column A	0.9992		Mean of column A	1		Mean of column A	0.06944		Mean of column A	0.0931
Mean of column B	0.2762		Mean of column B	0.4851		Mean of column B	0.2579		Mean of column B	0.6866		Mean of column B	0.1565		Mean of column B	0.1239		Mean of column B	0.277		Mean of column B	0.3331		Mean of column B	0.006208		Mean of column B	0.0267
Difference between means (B - A) ± SEM	-0.7238 ± 0.1776		Difference between means (B - A) ± SEM	-0.5149 ± 0.09548		Difference between means (B - A) ± SEM	-0.7421 ± 0.1595		Difference between means (B - A) ± SEM	-0.3134 ± 0.1225		Difference between means (B - A) ± SEM	-0.8431 ± 0.05738		Difference between means (B - A) ± SEM	-0.8761 ± 0.3646		Difference between means (B - A) ± SEM	-0.7222 ± 0.1609		Difference between means (B - A) ± SEM	-0.6669 ± 0.1043		Difference between means (B - A) ± SEM	-0.06323 ± 0.006122		Difference between means (B - A) ± SEM	-0.06640 ± 0.007770
95% confidence interval	-1.133 to -0.3142		95% confidence interval	-0.7351 to -0.2947		95% confidence interval	-1.110 to -0.3744		95% confidence interval	-0.5960 to -0.03085		95% confidence interval	-0.9754 to -0.7108		95% confidence interval	-1.717 to -0.03540		95% confidence interval	-1.093 to -0.3512		95% confidence interval	-0.9075 to -0.4264		95% confidence interval	-0.07735 to -0.04911		95% confidence interval	-0.08371 to -0.04909
R squared (eta squared)	0.6749		R squared (eta squared)	0.7842		R squared (eta squared)	0.7302		R squared (eta squared)	0.4499		R squared (eta squared)	0.9643		R squared (eta squared)	0.4192		R squared (eta squared)	0.7158		R squared (eta squared)	0.8363		R squared (eta squared)	0.9302		R squared (eta squared)	0.8796
Effect size	Cohen's d		Effect size	Cohen's d		Effect size	Cohen's d		Effect size	Cohen's d		Effect size	Cohen's d		Effect size	Cohen's d		Effect size	Cohen's d		Effect size	Cohen's d		Effect size	Cohen's d		Effect size	Cohen's d
	1.55859			1.68031			1.6214			1.27241			1.86182			1.22852			1.60536			1.73512			1.82999			1.79587
Shapiro-Wilk test			Shapiro-Wilk test			Shapiro-Wilk test			Shapiro-Wilk test			Shapiro-Wilk test			Shapiro-Wilk test			Shapiro-Wilk test			Shapiro-Wilk test			Shapiro-Wilk test			Shapiro-Wilk test
W	0.9416	0.895	W	0.8565	0.9999	W	0.8598	0.9024	W	0.9034	0.9512	W	0.9892	0.932	W	0.8516	0.8197	W	0.851	0.9285	W	0.8879	0.9486	W	0.891	0.8606	W	0.9015	0.9836
P value	0.6776	0.383	P value	0.2158	>0.9999	P value	0.2275	0.423	P value	0.4289	0.7459	P value	0.9767	0.6101	P value	0.1997	0.1162	P value	0.1978	0.5861	P value	0.3468	0.7273	P value	0.3621	0.2304	P value	0.3831	0.9679
Passed normality test (alpha=0.05)?	Yes	Yes	Passed normality test (alpha=0.05)?	Yes	Yes	Passed normality test (alpha=0.05)?	Yes	Yes	Passed normality test (alpha=0.05)?	Yes	Yes	Passed normality test (alpha=0.05)?	Yes	Yes	Passed normality test (alpha=0.05)?	Yes	Yes	Passed normality test (alpha=0.05)?	Yes	Yes	Passed normality test (alpha=0.05)?	Yes	Yes	Passed normality test (alpha=0.05)?	Yes	Yes	Passed normality test (alpha=0.05)?	Yes	Yes
P value summary	ns	ns	P value summary	ns	ns	P value summary	ns	ns	P value summary	ns	ns	P value summary	ns	ns	P value summary	ns	ns	P value summary	ns	ns	P value summary	ns	ns	P value summary	ns	ns	P value summary	ns	ns

## Sheet: Supplementary Fig. 6
Supplementary Fig. 6a			Supplementary Fig. 6b
G	S		G	S
0.000264398	0.00020177		0.992531	0.857077
0.000125502	0.000215504		0.905615	1.25876
0.000196934	0.000224655		1.63027	0.635041
0.000247549	0.000168496		0.325884	0.167812
0.00012207	0.000350087		0.614296	0.553075
Column B	S		Column B	S
vs.	vs.		vs.	vs.
Column A	G		Column A	G
Unpaired t test			Unpaired t test
P value	0.3695		P value	0.5007
P value summary	ns		P value summary	ns
Significantly different (P < 0.05)?	No		Significantly different (P < 0.05)?	No
t, df	t=0.9508, df=8		t, df	t=0.7052, df=8
How big is the difference?			How big is the difference?
Mean of column A	0.0001914		Mean of column A	0.8937
Mean of column B	0.0002322		Mean of column B	0.6944
Difference between means (B - A) ± SEM	4.080e-005 ± 4.291e-005		Difference between means (B - A) ± SEM	-0.1994 ± 0.2827
95% confidence interval	-5.815e-005 to 0.0001397		95% confidence interval	-0.8513 to 0.4526
R squared (eta squared)	0.1015		R squared (eta squared)	0.05852
Effect size	Cohen's d		Effect size	Cohen's d
	-0.60418			0.458832
Shapiro-Wilk test			Shapiro-Wilk test
W	0.8712	0.8326	W	0.9636	0.9873
P value	0.2713	0.1454	P value	0.8326	0.9693
Passed normality test (alpha=0.05)?	Yes	Yes	Passed normality test (alpha=0.05)?	Yes	Yes
P value summary	ns	ns	P value summary	ns	ns

## Sheet: Supplementary Fig. 10
Supplementary Fig. 10a																								Supplementary Fig. 10b
pre-miR-13a			pre-miR-2a			pre-miR-100			pre-miR-92			pre-miR-305			pre-miR-34			pre-miR-14			pre-miR-8			pre-miR-13a			pre-miR-2a			pre-miR-100			pre-miR-92			pre-miR-305			pre-miR-34			pre-miR-14			pre-miR-8
dsGfp	dsPtbp1		dsGfp	dsPtbp1		dsGfp	dsPtbp1		dsGfp	dsPtbp1		dsGfp	dsPtbp1		dsGfp	dsPtbp1		dsGfp	dsPtbp1		dsGfp	dsPtbp1		IgG	PTBP1		IgG	PTBP1		IgG	PTBP1		IgG	PTBP1		IgG	PTBP1		IgG	PTBP1		IgG	PTBP1		IgG	PTBP1
2.74222	2.37075		1.96587	1.48985		1.72784	1.00624		1.80986	1.54315		1.03419	2.31097		0.842543	2.00395		2.17482	1.53783		0.717057	0.179264		0.641956	0.387038		2.09836	0.828896		1.51526	0.654997		0.979309	0.731959		1.36587	0.785216		1.31808	1.1192		1.54429	0.150407		1.05545	1.06279
0.229306	2.24287		0.592614	0.867638		0.623719	0.746891		1.6539	0.750475		0.84002	9.77093		1.09646	4.3555		0.651076	1.86723		1.18112	0.888941		1.05011	0.312201		0.228341	0.888389		0.900976	0.773547		0.864439	1.7409		0.781436	0.458193		0.683607	0.550683		1.31672	0.147312		0.964507	1.36402
0.617857	0.484761		0.771193	0.588521		0.69206	0.506617		0.601183	0.856114		1.09315	2.30942		1.25079	1.14302		0.562879	0.95323		1.22278	1.35675		1.65927	2.60367		0.659417	0.692201		0.882434	0.5139		0.239789	0.795446		0.611639	1.49663		1.0916	0.606217		0.347949	0.229561		0.828092	1.05545
0.505346	1.04634		0.609275	1.99331		0.469426	1.13207		0.719903	0.58881		0.876319	8.44168		0.723402	4.03574		0.521557	1.41509		0.763214	0.747507		0.219234	0.29536		0.811837	0.882252		0.297211	0.972358		1.14063	0.76835		0.68263	0.500684		0.452293	0.977767		0.122169	0.202634		1.45182	1.30845
0.910887	0.328814		1.06081	0.192798		1.49378	0.569974		0.226232	0.446235		1.15631	1.66732		1.08134	3.87134		1.11798	0.620239		1.12518	1.52643		0.823903	0.489896		0.888389	0.435053		1.45353	0.578168		1.06425	1.0791		0.803294	0.831609		1.06766	1.0901		1.55504	0.149368		1.15498	1.27268
																								1.07218	3.45946		1.30972	0.736758		0.958972	0.66876		1.31936	1.6933		1.42997	1.72619		1.37912	1.0794		1.32588	0.35526		0.794359	0.893701
																								1.55892	1.40498		0.363307	3.13673		0.99279	0.687561		1.39458	2.28127		1.337	1.81945		1.01089	1.51644		0.788372	0.766814		0.741164	1.06279
Column B	dsPtbp1		Column B	dsPtbp1		Column B	dsPtbp1		Column B	dsPtbp1		Column B	dsPtbp1		Column B	dsPtbp1		Column B	dsPtbp1		Column B	dsPtbp1		Column B	PTBP1		Column B	PTBP1		Column B	PTBP1		Column B	PTBP1		Column B	PTBP1		Column B	PTBP1		Column B	PTBP1		Column B	PTBP1
vs.	vs.		vs.	vs.		vs.	vs.		vs.	vs.		vs.	vs.		vs.	vs.		vs.	vs.		vs.	vs.		vs.	vs.		vs.	vs.		vs.	vs.		vs.	vs.		vs.	vs.		vs.	vs.		vs.	vs.		vs.	vs.
Column A	dsGfp		Column A	dsGfp		Column A	dsGfp		Column A	dsGfp		Column A	dsGfp		Column A	dsGfp		Column A	dsGfp		Column A	dsGfp		Column A	IgG		Column A	IgG		Column A	IgG		Column A	IgG		Column A	IgG		Column A	IgG		Column A	IgG		Column A	IgG
Unpaired t test			Unpaired t test			Unpaired t test			Unpaired t test			Unpaired t test			Unpaired t test			Unpaired t test			Unpaired t test			Mann Whitney test			Mann Whitney test			Unpaired t test			Unpaired t test			Unpaired t test			Unpaired t test			Mann Whitney test			Unpaired t test
P value	0.6495		P value	0.9502		P value	0.4792		P value	0.6613		P value	0.05		P value	0.0118		P value	0.4942		P value	0.8184		P value	0.9015		P value	0.7366		P value	0.0845		P value	0.2937		P value	0.7422		P value	0.9599		P value	0.053		P value	0.2218
P value summary	ns		P value summary	ns		P value summary	ns		P value summary	ns		P value summary	*		P value summary	*		P value summary	ns		P value summary	ns		Exact or approximate P value?	Exact		Exact or approximate P value?	Exact		P value summary	ns		P value summary	ns		P value summary	ns		P value summary	ns		Exact or approximate P value?	Exact		P value summary	ns
Significantly different (P < 0.05)?	No		Significantly different (P < 0.05)?	No		Significantly different (P < 0.05)?	No		Significantly different (P < 0.05)?	No		Significantly different (P < 0.05)?	Yes		Significantly different (P < 0.05)?	Yes		Significantly different (P < 0.05)?	No		Significantly different (P < 0.05)?	No		P value summary	ns		P value summary	ns		Significantly different (P < 0.05)?	No		Significantly different (P < 0.05)?	No		Significantly different (P < 0.05)?	No		Significantly different (P < 0.05)?	No		P value summary	ns		Significantly different (P < 0.05)?	No
t, df	t=0.4721, df=8		t, df	t=0.06450, df=8		t, df	t=0.7423, df=8		t, df	t=0.4548, df=8		t, df	t=2.248, df=8		t, df	t=3.242, df=8		t, df	t=0.7162, df=8		t, df	t=0.2372, df=8		Significantly different (P < 0.05)?	No		Significantly different (P < 0.05)?	No		t, df	t=1.881, df=12		t, df	t=1.098, df=12		t, df	t=0.3367, df=12		t, df	t=0.05131, df=12		Significantly different (P < 0.05)?	No		t, df	t=1.289, df=12
																								Sum of ranks in column A,B	54 , 51		Sum of ranks in column A,B	49.50 , 55.50														Sum of ranks in column A,B	68 , 37
																								Mann-Whitney U	23		Mann-Whitney U	21.5														Mann-Whitney U	9
How big is the difference?			How big is the difference?			How big is the difference?			How big is the difference?			How big is the difference?			How big is the difference?			How big is the difference?			How big is the difference?			Difference between medians			Difference between medians			How big is the difference?			How big is the difference?			How big is the difference?			How big is the difference?			Difference between medians			How big is the difference?
Mean of column A	1.001		Mean of column A	1		Mean of column A	1.001		Mean of column A	1.002		Mean of column A	1		Mean of column A	0.9989		Mean of column A	1.006		Mean of column A	1.002		Median of column A	1.050, n=7		Median of column A	0.8118, n=7		Mean of column A	1		Mean of column A	1		Mean of column A	1.002		Mean of column A	1		Median of column A	1.317, n=7		Mean of column A	0.9986
Mean of column B	1.295		Mean of column B	1.026		Mean of column B	0.7924		Mean of column B	0.837		Mean of column B	4.9		Mean of column B	3.082		Mean of column B	1.279		Mean of column B	0.9398		Median of column B	0.4899, n=7		Median of column B	0.8289, n=7		Mean of column B	0.6928		Mean of column B	1.299		Mean of column B	1.088		Mean of column B	0.9914		Median of column B	0.2026, n=7		Mean of column B	1.146
Difference between means (B - A) ± SEM	0.2936 ± 0.6219		Difference between means (B - A) ± SEM	0.02647 ± 0.4104		Difference between means (B - A) ± SEM	-0.2090 ± 0.2816		Difference between means (B - A) ± SEM	-0.1653 ± 0.3633		Difference between means (B - A) ± SEM	3.900 ± 1.735		Difference between means (B - A) ± SEM	2.083 ± 0.6425		Difference between means (B - A) ± SEM	0.2731 ± 0.3813		Difference between means (B - A) ± SEM	-0.06209 ± 0.2617		Difference: Actual	-0.5602		Difference: Actual	0.01706		Difference between means (B - A) ± SEM	-0.3074 ± 0.1635		Difference between means (B - A) ± SEM	0.2983 ± 0.2716		Difference between means (B - A) ± SEM	0.08659 ± 0.2572		Difference between means (B - A) ± SEM	-0.009063 ± 0.1766		Difference: Actual	-1.114		Difference between means (B - A) ± SEM	0.1471 ± 0.1141
95% confidence interval	-1.141 to 1.728		95% confidence interval	-0.9200 to 0.9729		95% confidence interval	-0.8583 to 0.4403		95% confidence interval	-1.003 to 0.6726		95% confidence interval	-0.1010 to 7.901		95% confidence interval	0.6014 to 3.565		95% confidence interval	-0.6061 to 1.152		95% confidence interval	-0.6657 to 0.5415		Difference: Hodges-Lehmann	-0.1539		Difference: Hodges-Lehmann	0.07042		95% confidence interval	-0.6636 to 0.04875		95% confidence interval	-0.2936 to 0.8901		95% confidence interval	-0.4738 to 0.6470		95% confidence interval	-0.3939 to 0.3758		Difference: Hodges-Lehmann	-0.7882		95% confidence interval	-0.1016 to 0.3957
R squared (eta squared)	0.0271		R squared (eta squared)	0.0005197		R squared (eta squared)	0.06443		R squared (eta squared)	0.02521		R squared (eta squared)	0.3871		R squared (eta squared)	0.5678		R squared (eta squared)	0.06025		R squared (eta squared)	0.006985		96.21% CI of difference	-0.7768 to 1.800		96.21% CI of difference	-0.5730 to 0.6539		R squared (eta squared)	0.2276		R squared (eta squared)	0.09131		R squared (eta squared)	0.009356		R squared (eta squared)	0.0002194		96.21% CI of difference	-1.325 to 0.007311		R squared (eta squared)	0.1216
																								Exact or approximate CI?	Exact		Exact or approximate CI?	Exact														Exact or approximate CI?	Exact
Effect size	Cohen's d		Effect size	Cohen's d		Effect size	Cohen's d		Effect size	Cohen's d		Effect size	Cohen's d		Effect size	Cohen's d		Effect size	Cohen's d		Effect size	Cohen's d		Effect size	Cohen's d		Effect size	Cohen's d		Effect size	Cohen's d		Effect size	Cohen's d		Effect size	Cohen's d		Effect size	Cohen's d		Effect size	Cohen's d		Effect size	Cohen's d
	-0.312794			-0.0424839			0.480672			0.300762			-1.18046			-1.42979			-0.465633			0.158855			0.946014			-0.232288			0.918864			-0.583771			-0.185147			0.027085			1.26568			-0.67349
Shapiro-Wilk test			Shapiro-Wilk test			Shapiro-Wilk test			Shapiro-Wilk test			Shapiro-Wilk test			Shapiro-Wilk test			Shapiro-Wilk test			Shapiro-Wilk test			Shapiro-Wilk test			Shapiro-Wilk test			Shapiro-Wilk test			Shapiro-Wilk test			Shapiro-Wilk test			Shapiro-Wilk test			Shapiro-Wilk test			Shapiro-Wilk test
W	0.7761	0.856	W	0.7983	0.9702	W	0.8478	0.9223	W	0.8894	0.8737	W	0.9171	0.784	W	0.9416	0.8535	W	0.7851	0.9682	W	0.8153	0.9566	W	0.9613	0.8018	W	0.9148	0.6154	W	0.9016	0.9262	W	0.882	0.8661	W	0.8212	0.8676	W	0.9273	0.9162	W	0.8639	0.6984	W	0.9191	0.9078
P value	0.051	0.2143	P value	0.0785	0.8764	P value	0.1877	0.5446	P value	0.3539	0.2817	P value	0.5111	0.0596	P value	0.6771	0.206	P value	0.061	0.8634	P value	0.1074	0.7841	P value	0.8302	0.0426	P value	0.4301	0.0004	P value	0.3408	0.5194	P value	0.2357	0.1714	P value	0.066	0.1767	P value	0.5279	0.4407	P value	0.1639	0.0036	P value	0.4621	0.3809
Passed normality test (alpha=0.05)?	Yes	Yes	Passed normality test (alpha=0.05)?	Yes	Yes	Passed normality test (alpha=0.05)?	Yes	Yes	Passed normality test (alpha=0.05)?	Yes	Yes	Passed normality test (alpha=0.05)?	Yes	Yes	Passed normality test (alpha=0.05)?	Yes	Yes	Passed normality test (alpha=0.05)?	Yes	Yes	Passed normality test (alpha=0.05)?	Yes	Yes	Passed normality test (alpha=0.05)?	Yes	No	Passed normality test (alpha=0.05)?	Yes	No	Passed normality test (alpha=0.05)?	Yes	Yes	Passed normality test (alpha=0.05)?	Yes	Yes	Passed normality test (alpha=0.05)?	Yes	Yes	Passed normality test (alpha=0.05)?	Yes	Yes	Passed normality test (alpha=0.05)?	Yes	No	Passed normality test (alpha=0.05)?	Yes	Yes
P value summary	ns	ns	P value summary	ns	ns	P value summary	ns	ns	P value summary	ns	ns	P value summary	ns	ns	P value summary	ns	ns	P value summary	ns	ns	P value summary	ns	ns	P value summary	ns	*	P value summary	ns	***	P value summary	ns	ns	P value summary	ns	ns	P value summary	ns	ns	P value summary	ns	ns	P value summary	ns	**	P value summary	ns	ns

[truncated: 4 more sheets: Supplementary Fig. 11, Supplementary Fig. 13, Supplementary Fig. 14, Supplementary Table 2]
